# Supplementary material for: Kratom (Mitragyna speciosa) as a Phytochemical-Based Natural Product Exhibiting Opioid-like Analgesic Effects with Reduced Tolerance and Dependence Liability via TLR4-Associated Neuroimmune Modulation
Source: Molecules. 2026 Apr 26;31(9):1428. doi: 10.3390/molecules31091428 (PMC13164666; doi:10.3390/molecules31091428)
Supplement: Supplementary file 1 [file molecules-31-01428-s001.zip]

Archive with 149 entries (149 files):
- Behavioral_Observations_English_Complete.pdf
- DOCKING KRATOM ETHANOL 96%.xlsx
- Duration of Swimming & Grip_Data.xlsx
- Ethical Clearance.pdf
- Kratom_Flow Cytometri Results.pdf
- Kratom_HRMS Results_EtOH96.pdf
- Liver Histopathology/HEPAR 2.1 (100x).jpg
- Liver Histopathology/HEPAR 2.1 (10x).jpg
- Liver Histopathology/HEPAR 2.1 (40x) count.jpg
- Liver Histopathology/HEPAR 2.1 (40x).jpg
- Liver Histopathology/HEPAR 2.1 (4x).jpg
- Liver Histopathology/HEPAR 4.1 (100x).jpg
- Liver Histopathology/HEPAR 4.1 (10x).jpg
- Liver Histopathology/HEPAR 4.1 (40x) count.jpg
- Liver Histopathology/HEPAR 4.1 (40x).jpg
- Liver Histopathology/HEPAR 4.1 (4x).jpg
- Liver Histopathology/HEPAR 6.2 (100x).jpg
- Liver Histopathology/HEPAR 6.2 (10x).jpg
- Liver Histopathology/HEPAR 6.2 (40x) count.jpg
- Liver Histopathology/HEPAR 6.2 (40x).jpg
- Liver Histopathology/HEPAR 6.2 (4x).jpg
- Liver Histopathology/HEPAR 7.1 (100x).jpg
- Liver Histopathology/HEPAR 7.1 (10X).jpg
- Liver Histopathology/HEPAR 7.1 (40x) count.jpg
- Liver Histopathology/HEPAR 7.1 (40x).jpg
- Liver Histopathology/HEPAR 7.1 (4x).jpg
- Liver Histopathology/HEPAR N1 (100x).jpg
- Liver Histopathology/HEPAR N1 (10x).jpg
- Liver Histopathology/HEPAR N1 (40x) count.jpg
- Liver Histopathology/HEPAR N1 (40x).jpg
- Liver Histopathology/HEPAR N1 (4x).jpg
- Liver Histopathology/HEPAR NORMAL 1 (100x).jpg
- Liver Histopathology/HEPAR NORMAL 1 (10x).jpg
- Liver Histopathology/HEPAR NORMAL 1 (40x).jpg
- Liver Histopathology/HEPAR NORMAL 1 (4x).jpg
- Liver Histopathology/Liver Histopathology.zip
- Plant Determination.pdf
- Raw_Data_Figure4_clean_full.xlsx
- Renal Histopathology/.DS_Store
- Renal Histopathology/Renal 1.2 (100x).jpg
- Renal Histopathology/Renal 1.2 (10x) count.jpg
- Renal Histopathology/Renal 1.2 (10x).jpg
- Renal Histopathology/Renal 1.2 (40x).jpg
- Renal Histopathology/Renal 1.2 (4x) count.jpg
- Renal Histopathology/Renal 1.2 (4x).jpg
- Renal Histopathology/Renal 2.1 (100x).jpg
- Renal Histopathology/Renal 2.1 (10x) count.jpg
- Renal Histopathology/Renal 2.1 (10x).jpg
- Renal Histopathology/Renal 2.1 (40x).jpg
- Renal Histopathology/Renal 2.1 (4x) count.jpg
- Renal Histopathology/Renal 2.1 (4x).jpg
- Renal Histopathology/Renal 3.1 (100x).jpg
- Renal Histopathology/Renal 3.1 (10x) count.jpg
- Renal Histopathology/Renal 3.1 (10x).jpg
- Renal Histopathology/Renal 3.1 (40x).jpg
- Renal Histopathology/Renal 3.1 (4x) count.jpg
- Renal Histopathology/Renal 3.1 (4x).jpg
- Renal Histopathology/Renal 4.1 (100x).jpg
- Renal Histopathology/Renal 4.1 (10x) count.jpg
- Renal Histopathology/Renal 4.1 (10x).jpg
- Renal Histopathology/Renal 4.1 (40x).jpg
- Renal Histopathology/Renal 4.1 (4x) count.jpg
- Renal Histopathology/Renal 4.1 (4x).jpg
- Renal Histopathology/Renal 5.1 (100x).jpg
- Renal Histopathology/Renal 5.1 (10x) count.jpg
- Renal Histopathology/Renal 5.1 (10x).jpg
- Renal Histopathology/Renal 5.1 (40x).jpg
- Renal Histopathology/Renal 5.1 (4x) count.jpg
- Renal Histopathology/Renal 5.1 (4x).jpg
- Renal Histopathology/Renal 6.2 (100x).jpg
- Renal Histopathology/Renal 6.2 (10x) count.jpg
- Renal Histopathology/Renal 6.2 (10x).jpg
- Renal Histopathology/Renal 6.2 (40x).jpg
- Renal Histopathology/Renal 6.2 (4x) count.jpg
- Renal Histopathology/Renal 6.2 (4x).jpg
- Renal Histopathology/Renal 7.1 (100x).jpg
- Renal Histopathology/Renal 7.1 (10x) count.jpg
- Renal Histopathology/Renal 7.1 (10x).jpg
- Renal Histopathology/Renal 7.1 (40x).jpg
- Renal Histopathology/Renal 7.1 (4x).jpg
- Renal Histopathology/Renal Histopathology.zip
- Renal Histopathology/Renal N1 (100x).jpg
- Renal Histopathology/Renal N1 (10x) count.jpg
- Renal Histopathology/Renal N1 (10x).jpg
- Renal Histopathology/Renal N1 (40x).jpg
- Renal Histopathology/Renal N1 (4x) count.jpg
- Renal Histopathology/Renal N1 (4x).jpg
- Renal Histopathology/Renal NORMAL 1 (100x).jpg
- Renal Histopathology/Renal NORMAL 1 (10x) count.jpg
- Renal Histopathology/Renal NORMAL 1 (10x).jpg
- Renal Histopathology/Renal NORMAL 1 (40x).jpg
- Renal Histopathology/Renal NORMAL 1 (4x) count.jpg
- Renal Histopathology/Renal NORMAL 1 (4x).jpg
- Renal Histopathology/Renal P1 (100x).jpg
- Renal Histopathology/Renal P1 (10x) count.jpg
- Renal Histopathology/Renal P1 (10x).jpg
- Renal Histopathology/Renal P1 (40x).jpg
- Renal Histopathology/Renal P1 (4x) count.jpg
- Renal Histopathology/Renal P1 (4x).jpg
- Solvent Systems_VLC Fractionation.pdf
- Splenic Histopathology/.DS_Store
- Splenic Histopathology/Spleen 1.2 (100x).jpg
- Splenic Histopathology/Spleen 1.2 (10x).jpg
- Splenic Histopathology/Spleen 1.2 (40x).jpg
- Splenic Histopathology/Spleen 1.2 (4x).jpg
- Splenic Histopathology/Spleen 1.2 Count.jpg
- Splenic Histopathology/Spleen 2.1 (100x).jpg
- Splenic Histopathology/Spleen 2.1 (10x).jpg
- Splenic Histopathology/Spleen 2.1 (40x).jpg
- Splenic Histopathology/Spleen 2.1 (4x).jpg
- Splenic Histopathology/Spleen 2.1 Count.jpg
- Splenic Histopathology/Spleen 3.1 (100x).jpg
- Splenic Histopathology/Spleen 3.1 (10x).jpg
- Splenic Histopathology/Spleen 3.1 (40x).jpg
- Splenic Histopathology/Spleen 3.1 (4x).jpg
- Splenic Histopathology/Spleen 3.1 Count.jpg
- Splenic Histopathology/Spleen 4.1 (100x).jpg
- Splenic Histopathology/Spleen 4.1 (10x).jpg
- Splenic Histopathology/Spleen 4.1 (40x).jpg
- Splenic Histopathology/Spleen 4.1 (4x).jpg
- Splenic Histopathology/Spleen 4.1 Count.jpg
- Splenic Histopathology/Spleen 5.1 (100x).jpg
- Splenic Histopathology/Spleen 5.1 (10x).jpg
- Splenic Histopathology/Spleen 5.1 (40x).jpg
- Splenic Histopathology/Spleen 5.1 (4x).jpg
- Splenic Histopathology/Spleen 5.1 Count.jpg
- Splenic Histopathology/Spleen 6.2 (100x).jpg
- Splenic Histopathology/Spleen 6.2 (10x).jpg
- Splenic Histopathology/Spleen 6.2 (40x).jpg
- Splenic Histopathology/Spleen 6.2 (4x).jpg
- Splenic Histopathology/Spleen 6.2 Count.jpg
- Splenic Histopathology/Spleen 7.1 (100x).jpg
- Splenic Histopathology/Spleen 7.1 (10x).jpg
- Splenic Histopathology/Spleen 7.1 (40x).jpg
- Splenic Histopathology/Spleen 7.1 (4x).jpg
- Splenic Histopathology/Spleen 7.1 Count.jpg
- Splenic Histopathology/Spleen N1 (100x).jpg
- Splenic Histopathology/Spleen N1 (10x).jpg
- Splenic Histopathology/Spleen N1 (40x).jpg
- Splenic Histopathology/Spleen N1 (4x).jpg
- Splenic Histopathology/Spleen N1 Count.jpg
- Splenic Histopathology/Spleen Norma_ Count.jpg
- Splenic Histopathology/Spleen NORMAL 1 (100x).jpg
- Splenic Histopathology/Spleen NORMAL 1 (10x).jpg
- Splenic Histopathology/Spleen NORMAL 1 (40x).jpg
- Splenic Histopathology/Spleen NORMAL 1 (4x).jpg
- Splenic Histopathology/Splenic Histopathology.zip
- Survival_Morphine_Evaluation_Surgical.pdf
- Tail_Pinch_Raw_Data.xlsx
