# Supplementary material for: Kratom (Mitragyna speciosa) as a Phytochemical-Based Natural Product Exhibiting Opioid-like Analgesic Effects with Reduced Tolerance and Dependence Liability via TLR4-Associated Neuroimmune Modulation
Source: Molecules. 2026 Apr 26;31(9):1428. doi: 10.3390/molecules31091428 (PMC13164666; doi:10.3390/molecules31091428)
Supplement: Supplementary file 1 [file molecules-31-01428-s001.zip › DOCKING KRATOM ETHANOL 96%.xlsx]

## Sheet: Sheet1
SAMPEL	: KRATOM ETANOL 50
TARGET	: TLR4
PDB ID	: 4G8A
NO.	LIGAN	DOCKING SCORE	INTERAKSI	ACTIVE SITE (REFRENSI)	GAMBAR 1	GAMBAR 2	GAMBAR 3
1	Gallic acid	-4.933	TYR102	PHE126, PHE 119, ILE124, TYR102, SER120, HIS155, ARG90, GLU92
2	Leucodelphinidin	-4.872	TYR102	PHE126, PHE 119, ILE124, TYR102, SER120, HIS155, ARG90, GLU92
3	D-gluconic acid	-2.129	SER120, TYR102	PHE126, PHE 119, ILE124, TYR102, SER120, HIS155, ARG90, GLU92
4	Rutin	-5.36	GLU92, SER120, TYR102	PHE126, PHE 119, ILE124, TYR102, SER120, HIS155, ARG90, GLU92
5	Isoquercetin	-5.237	TYR102, VAL93, GLU92, SER120	PHE126, PHE 119, ILE124, TYR102, SER120, HIS155, ARG90, GLU92
6	Chlorgenic acid	-3.536	TYR102, SER120	PHE126, PHE 119, ILE124, TYR102, SER120, HIS155, ARG90, GLU92
7	Quercetin	-5.097	SER118	PHE126, PHE 119, ILE124, TYR102, SER120, HIS155, ARG90, GLU92
8	1-O-acetyl-alpha-maltose	-3.965	SER118, SER120, TYR120, PHE119	PHE126, PHE 119, ILE124, TYR102, SER120, HIS155, ARG90, GLU92
9	Ferulic acid 4-sulfate	-3.967	SER120, PHE121	PHE126, PHE 119, ILE124, TYR102, SER120, HIS155, ARG90, GLU92
10	Calenduloside E	-4.789	TYR102, SER118	PHE126, PHE 119, ILE124, TYR102, SER120, HIS155, ARG90, GLU92
11	Cianidanol	-4.697	TYR 102	PHE126, PHE 119, ILE124, TYR102, SER120, HIS155, ARG90, GLU92

## Sheet: Sheet1 (2)
SAMPEL	: KRATOM ETANOL 96%
TARGET	: TLR4
PDB ID	: 4G8A
NO.	LIGAN	DOCKING SCORE	INTERAKSI	ACTIVE SITE (REFRENSI)	GAMBAR
1	Mitragynine	-6.341	PHE76, PHE151	PHE126, PHE 119, ILE124, TYR102, SER120, HIS155, ARG90, GLU92
2	Deacetylvindoline	-5.85	Tidak ada interaksi	PHE126, PHE 119, ILE124, TYR102, SER120, HIS155, ARG90, GLU92
3	Hirsuteine	-5.579	CYS133, LEU61, PHE 151	PHE126, PHE 119, ILE124, TYR102, SER120, HIS155, ARG90, GLU92
4	Rutin	-5.36	GLU92, SER120, TYR102	PHE126, PHE 119, ILE124, TYR102, SER120, HIS155, ARG90, GLU92
5	Isoquercetin	-5.237	TYR102, VAL93, GLU92, SER120	PHE126, PHE 119, ILE124, TYR102, SER120, HIS155, ARG90, GLU92
6	Quercetin	-5.097	SER118	PHE126, PHE 119, ILE124, TYR102, SER120, HIS155, ARG90, GLU92
7	Gallic acid	-4.933	TYR102	PHE126, PHE 119, ILE124, TYR102, SER120, HIS155, ARG90, GLU92
8	Leucodelphinidin	-4.872	TYR102	PHE126, PHE 119, ILE124, TYR102, SER120, HIS155, ARG90, GLU92
9	Calenduloside E	-4.789	TYR102, SER118	PHE126, PHE 119, ILE124, TYR102, SER120, HIS155, ARG90, GLU92
10	Cianidanol	-4.697	TYR 102	PHE126, PHE 119, ILE124, TYR102, SER120, HIS155, ARG90, GLU92
11	Rhynchophylline	-4.338	SER120	PHE126, PHE 119, ILE124, TYR102, SER120, HIS155, ARG90, GLU92
12	Ferulic acid 4-sulfate	-3.967	SER120, PHE121	PHE126, PHE 119, ILE124, TYR102, SER120, HIS155, ARG90, GLU92
13	1-O-acetyl-alpha-maltose	-3.965	SER118, SER120, TYR120, PHE119	PHE126, PHE 119, ILE124, TYR102, SER120, HIS155, ARG90, GLU92
14	Ethyl (4beta,8alpha,9R)-6'-methoxycinchonan-9-yl carbonate	-3.937		PHE126, PHE 119, ILE124, TYR102, SER120, HIS155, ARG90, GLU92
15	Chlorgenic acid	-3.536	TYR102, SER120	PHE126, PHE 119, ILE124, TYR102, SER120, HIS155, ARG90, GLU92
16	D-gluconic acid	-2.129	SER120, TYR102	PHE126, PHE 119, ILE124, TYR102, SER120, HIS155, ARG90, GLU92
