# Supplementary material for: Kratom (Mitragyna speciosa) as a Phytochemical-Based Natural Product Exhibiting Opioid-like Analgesic Effects with Reduced Tolerance and Dependence Liability via TLR4-Associated Neuroimmune Modulation
Source: Molecules. 2026 Apr 26;31(9):1428. doi: 10.3390/molecules31091428 (PMC13164666; doi:10.3390/molecules31091428)
Supplement: Supplementary file 1 [file molecules-31-01428-s001.zip › Duration of Swimming & Grip_Data.xlsx]

## Sheet: Raw_Extracted
Sheet	Group	Mouse_ID	Day	Swimming_Duration_s	Grip_Duration_s
negatif m1	Negative	1	2	36	60
negatif m1	Negative	1	7	11	60
negatif m1	Negative	1	14	52	60
negatif m2	Negative	2	2	60	60
negatif m2	Negative	2	7	55	60
negatif m2	Negative	2	14	25	60
negatif m3	Negative	3	2	20	60
negatif m3	Negative	3	7	71	17
negatif m3	Negative	3	14	8	60
negatif m4 (md)	Negative	4	2
negatif m4 (md)	Negative	4	7
negatif m4 (md)	Negative	4	14
negatif m5 (md)	Negative	5	2	46	60
negatif m5 (md)	Negative	5	7
negatif m5 (md)	Negative	5	14
negatif m6	Negative	6	2	35	60
negatif m6	Negative	6	7	192	60
negatif m6	Negative	6	14	52	60
normal m1	Normal	1	2	20	60
normal m1	Normal	1	7	20	60
normal m1	Normal	1	14	11	8
normal m2	Normal	2	2
normal m2	Normal	2	7
normal m2	Normal	2	14
normal m3	Normal	3	2
normal m3	Normal	3	7
normal m3	Normal	3	14
normal m4	Normal	4	2
normal m4	Normal	4	7	22	60
normal m4	Normal	4	14	7	60
normal m5	Normal	5	2	172	65
normal m5	Normal	5	7	136	78
normal m5	Normal	5	14	95	14
normal m6	Normal	6	2
normal m6	Normal	6	7	6	68
normal m6	Normal	6	14	7	70
po$itif m1	Positive	1	2	60	60
po$itif m1	Positive	1	7	24	60
po$itif m1	Positive	1	14	73	61
po$itif m2	Positive	2	2	240	15
po$itif m2	Positive	2	7	19	15
po$itif m2	Positive	2	14	183	1
po$itif m3 (md)	Positive	3	2		2
po$itif m3 (md)	Positive	3	7
po$itif m3 (md)	Positive	3	14
po$itif m4	Positive	4	2	39	3
po$itif m4	Positive	4	7	5	8
po$itif m4	Positive	4	14	28	67
po$itif m5	Positive	5	2
po$itif m5	Positive	5	7	6	60
po$itif m5	Positive	5	14	7	60
po$itif m6	Positive	6	2
po$itif m6	Positive	6	7	6	17
po$itif m6	Positive	6	14	8	20
uji 1 m1 (md)	Test_1	1	2	90	23
uji 1 m1 (md)	Test_1	1	7
uji 1 m1 (md)	Test_1	1	14
uji 1 m2	Test_1	2	2	120	60
uji 1 m2	Test_1	2	7	11	6
uji 1 m2	Test_1	2	14	4	63
uji 1 m3	Test_1	3	2	60	60
uji 1 m3	Test_1	3	7	6	60
uji 1 m3	Test_1	3	14	6	64
uji 1 m4	Test_1	4	2
uji 1 m4	Test_1	4	7	15	60
uji 1 m4	Test_1	4	14	30	20
uji 1 m5	Test_1	5	2	53	60
uji 1 m5	Test_1	5	7	32	60
uji 1 m5	Test_1	5	14	5	64
uji 1 m6 (md)	Test_1	6	2
uji 1 m6 (md)	Test_1	6	7	36	60
uji 1 m6 (md)	Test_1	6	14
uji 1 m7	Test_1	7	2
uji 1 m7	Test_1	7	7	36	60
uji 1 m7	Test_1	7	14	22	62
uji 2 m1	Test_2	1	2	150	60
uji 2 m1	Test_2	1	7	9	60
uji 2 m1	Test_2	1	14	5	60
uji 2 m2	Test_2	2	2	120	4
uji 2 m2	Test_2	2	7	10	60
uji 2 m2	Test_2	2	14	39	60
uji 2 m3 (md)	Test_2	3	2	30	7
uji 2 m3 (md)	Test_2	3	7	58	33
uji 2 m3 (md)	Test_2	3	14
uji 2 m4	Test_2	4	2
uji 2 m4	Test_2	4	7	130	60
uji 2 m4	Test_2	4	14	9	60
uji 2 m5	Test_2	5	2
uji 2 m5	Test_2	5	7	91	60
uji 2 m5	Test_2	5	14	111	60
uji 2 m6	Test_2	6	2
uji 2 m6	Test_2	6	7	5	60
uji 2 m6	Test_2	6	14	9	60
uji 3 m1	Test_3	1	2	120	14
uji 3 m1	Test_3	1	7	5	60
uji 3 m1	Test_3	1	14	18	64
uji 3 m2	Test_3	2	2	90	60
uji 3 m2	Test_3	2	7	11	4
uji 3 m2	Test_3	2	14	4	64
uji 3 m3	Test_3	3	2		35
uji 3 m3	Test_3	3	7	20	4
uji 3 m3	Test_3	3	14	7	65
uji 3 m4	Test_3	4	2	50	60
uji 3 m4	Test_3	4	7	18	60
uji 3 m4	Test_3	4	14	8	60
uji 3 m5	Test_3	5	2	52	60
uji 3 m5	Test_3	5	7	55	60
uji 3 m5	Test_3	5	14	18	60
uji 3 m6 (md)	Test_3	6	2	15	60
uji 3 m6 (md)	Test_3	6	7
uji 3 m6 (md)	Test_3	6	14
uji 4 m1	Test_4	1	2	80	60
uji 4 m1	Test_4	1	7	101	60
uji 4 m1	Test_4	1	14	155	66
uji 4 m2	Test_4	2	2	60	60
uji 4 m2	Test_4	2	7	45	60
uji 4 m2	Test_4	2	14	6	60
uji 4 m3	Test_4	3	2	0	60
uji 4 m3	Test_4	3	7	71	60
uji 4 m3	Test_4	3	14	19	60
uji 4 m4	Test_4	4	2
uji 4 m4	Test_4	4	7	60	60
uji 4 m4	Test_4	4	14	65	25
uji 4 m5 (md)	Test_4	5	2
uji 4 m5 (md)	Test_4	5	7
uji 4 m5 (md)	Test_4	5	14
uji 4 m6 md	Test_4	6	2
uji 4 m6 md	Test_4	6	7
uji 4 m6 md	Test_4	6	14
uji 5 m1	Test_5	1	2
uji 5 m1	Test_5	1	7	4	63
uji 5 m1	Test_5	1	14	4	60
uji 5 m2	Test_5	2	2		14
uji 5 m2	Test_5	2	7	4	15
uji 5 m2	Test_5	2	14	5	78
uji 5 m3	Test_5	3	2		60
uji 5 m3	Test_5	3	7	4	60
uji 5 m3	Test_5	3	14	4	60
uji 5 m4	Test_5	4	2
uji 5 m4	Test_5	4	7	70	60
uji 5 m4	Test_5	4	14	13	60
uji 5 m5	Test_5	5	2
uji 5 m5	Test_5	5	7	12	60
uji 5 m5	Test_5	5	14	32	60
uji 5 m6	Test_5	6	2
uji 5 m6	Test_5	6	7	12	10
uji 5 m6	Test_5	6	14	20	66
uji 6 m1 md	Test_6	1	2		60
uji 6 m1 md	Test_6	1	7	3	61
uji 6 m1 md	Test_6	1	14
uji 6 m2	Test_6	2	2	31
uji 6 m2	Test_6	2	7	4	65
uji 6 m2	Test_6	2	14	17	64
uji 6 m3	Test_6	3	2
uji 6 m3	Test_6	3	7	3	65
uji 6 m3	Test_6	3	14	10	66
uji 6 m4	Test_6	4	2
uji 6 m4	Test_6	4	7	54	60
uji 6 m4	Test_6	4	14	6	69
uji 6 m5 md	Test_6	5	2
uji 6 m5 md	Test_6	5	7
uji 6 m5 md	Test_6	5	14
uji 6 m6 md	Test_6	6	2
uji 6 m6 md	Test_6	6	7
uji 6 m6 md	Test_6	6	14
uji 7 m1	Test_7	1	2	7	27
uji 7 m1	Test_7	1	7	4	66
uji 7 m1	Test_7	1	14	11	70
uji 7 m2 md	Test_7	2	2	34	60
uji 7 m2 md	Test_7	2	7
uji 7 m2 md	Test_7	2	14
uji 7 m3	Test_7	3	2	67
uji 7 m3	Test_7	3	7	9	8
uji 7 m3	Test_7	3	14	11	73
uji 7 m4	Test_7	4	2
uji 7 m4	Test_7	4	7	8	60
uji 7 m4	Test_7	4	14	8	68
uji 7 m5 md	Test_7	5	2
uji 7 m5 md	Test_7	5	7
uji 7 m5 md	Test_7	5	14
uji 7 m6	Test_7	6	2
uji 7 m6	Test_7	6	7	30	76
uji 7 m6	Test_7	6	14	26	79
template pengamatan	Unknown		2
template pengamatan	Unknown		7
template pengamatan	Unknown		14

## Sheet: Recap_Mean
Day	Swimming_Duration_s	Grip_Duration_s
2	67.4828	45.9062
7	33.7292	50.3958
14	28.0667	57.1333
