# Supplementary material for: Kratom (Mitragyna speciosa) as a Phytochemical-Based Natural Product Exhibiting Opioid-like Analgesic Effects with Reduced Tolerance and Dependence Liability via TLR4-Associated Neuroimmune Modulation
Source: Molecules. 2026 Apr 26;31(9):1428. doi: 10.3390/molecules31091428 (PMC13164666; doi:10.3390/molecules31091428)
Supplement: Supplementary file 1 [file molecules-31-01428-s001.zip › Raw_Data_Figure4_clean_full.xlsx]

## Sheet: Raw_Data_Figure4_Full
Source Sheet	Group	Symptom	Matched Original Label	Day	Raw Recorded Value	Binary Value Used for Fisher Test (1=present,0=absent)	Numerical/Descriptive Value
normal m1	Normal	Ataxia	Ataksia	Day 2	tidak	0	0
normal m2	Normal	Ataxia	Ataksia	Day 2	tidak	0	0
normal m3	Normal	Ataxia	Ataksia	Day 2	tidak	0	0
normal m4	Normal	Ataxia	Ataksia	Day 2
normal m5	Normal	Ataxia	Ataksia	Day 2	tidak	0	0
normal m6	Normal	Ataxia	Ataksia	Day 2
normal m1	Normal	Ataxia	Ataksia	Day 7	tidak	0	0
normal m2	Normal	Ataxia	Ataksia	Day 7
normal m3	Normal	Ataxia	Ataksia	Day 7
normal m4	Normal	Ataxia	Ataksia	Day 7	tidak	0	0
normal m5	Normal	Ataxia	Ataksia	Day 7	tidak	0	0
normal m6	Normal	Ataxia	Ataksia	Day 7	tidak	0	0
normal m1	Normal	Ataxia	Ataksia	Day 14	tidak	0	0
normal m2	Normal	Ataxia	Ataksia	Day 14
normal m3	Normal	Ataxia	Ataksia	Day 14
normal m4	Normal	Ataxia	Ataksia	Day 14	tidak	0	0
normal m5	Normal	Ataxia	Ataksia	Day 14	tidak	0	0
normal m6	Normal	Ataxia	Ataksia	Day 14	tidak	0	0
normal m1	Normal	Catalepsy	Katalepsi	Day 2	3		3
normal m2	Normal	Catalepsy	Katalepsi	Day 2	3		3
normal m3	Normal	Catalepsy	Katalepsi	Day 2	2		2
normal m4	Normal	Catalepsy	Katalepsi	Day 2
normal m5	Normal	Catalepsy	Katalepsi	Day 2	1		1
normal m6	Normal	Catalepsy	Katalepsi	Day 2
normal m1	Normal	Catalepsy	Katalepsi	Day 7	2		2
normal m2	Normal	Catalepsy	Katalepsi	Day 7
normal m3	Normal	Catalepsy	Katalepsi	Day 7
normal m4	Normal	Catalepsy	Katalepsi	Day 7	3		3
normal m5	Normal	Catalepsy	Katalepsi	Day 7	2		2
normal m6	Normal	Catalepsy	Katalepsi	Day 7	3		3
normal m1	Normal	Catalepsy	Katalepsi	Day 14	6		6
normal m2	Normal	Catalepsy	Katalepsi	Day 14
normal m3	Normal	Catalepsy	Katalepsi	Day 14
normal m4	Normal	Catalepsy	Katalepsi	Day 14	10		10
normal m5	Normal	Catalepsy	Katalepsi	Day 14	5		5
normal m6	Normal	Catalepsy	Katalepsi	Day 14	4		4
normal m1	Normal	Piloerection	Bulu berdiri	Day 2	tidak	0	0
normal m2	Normal	Piloerection	Bulu berdiri	Day 2	ada	1	1
normal m3	Normal	Piloerection	Bulu berdiri	Day 2	ada	1	1
normal m4	Normal	Piloerection	Bulu berdiri	Day 2
normal m5	Normal	Piloerection	Bulu berdiri	Day 2	ada	1	1
normal m6	Normal	Piloerection	Bulu berdiri	Day 2
normal m1	Normal	Piloerection	Bulu berdiri	Day 7	tidak	0	0
normal m2	Normal	Piloerection	Bulu berdiri	Day 7
normal m3	Normal	Piloerection	Bulu berdiri	Day 7
normal m4	Normal	Piloerection	Bulu berdiri	Day 7	tidak	0	0
normal m5	Normal	Piloerection	Bulu berdiri	Day 7	tidak	0	0
normal m6	Normal	Piloerection	Bulu berdiri	Day 7	tidak	0	0
normal m1	Normal	Piloerection	Bulu berdiri	Day 14	ada	1	1
normal m2	Normal	Piloerection	Bulu berdiri	Day 14
normal m3	Normal	Piloerection	Bulu berdiri	Day 14
normal m4	Normal	Piloerection	Bulu berdiri	Day 14	Ada	1	1
normal m5	Normal	Piloerection	Bulu berdiri	Day 14	ada	1	1
normal m6	Normal	Piloerection	Bulu berdiri	Day 14	tidak	0	0
normal m1	Normal	Fear Response	Ketakutan	Day 2	tidak	0	0
normal m2	Normal	Fear Response	Ketakutan	Day 2	tidak	0	0
normal m3	Normal	Fear Response	Ketakutan	Day 2	ada	1	1
normal m4	Normal	Fear Response	Ketakutan	Day 2
normal m5	Normal	Fear Response	Ketakutan	Day 2	ada	1	1
normal m6	Normal	Fear Response	Ketakutan	Day 2
normal m1	Normal	Fear Response	Ketakutan	Day 7	tidak	0	0
normal m2	Normal	Fear Response	Ketakutan	Day 7
normal m3	Normal	Fear Response	Ketakutan	Day 7
normal m4	Normal	Fear Response	Ketakutan	Day 7	tidak	0	0
normal m5	Normal	Fear Response	Ketakutan	Day 7	tidak	0	0
normal m6	Normal	Fear Response	Ketakutan	Day 7	tidak	0	0
normal m1	Normal	Fear Response	Ketakutan	Day 14	Tidak	0	0
normal m2	Normal	Fear Response	Ketakutan	Day 14
normal m3	Normal	Fear Response	Ketakutan	Day 14
normal m4	Normal	Fear Response	Ketakutan	Day 14	ada	1	1
normal m5	Normal	Fear Response	Ketakutan	Day 14	ada	1	1
normal m6	Normal	Fear Response	Ketakutan	Day 14	Ada	1	1
negatif m1	Negative Control	Ataxia	Ataksia	Day 2	tidak	0	0
negatif m2	Negative Control	Ataxia	Ataksia	Day 2	tidak	0	0
negatif m3	Negative Control	Ataxia	Ataksia	Day 2	tidak	0	0
negatif m4 (md)	Negative Control	Ataxia	Ataksia	Day 2
negatif m5 (md)	Negative Control	Ataxia	Ataksia	Day 2	tidak	0	0
negatif m6	Negative Control	Ataxia	Ataksia	Day 2	tidak	0	0
negatif m1	Negative Control	Ataxia	Ataksia	Day 7	tidak	0	0
negatif m2	Negative Control	Ataxia	Ataksia	Day 7	tidak	0	0
negatif m3	Negative Control	Ataxia	Ataksia	Day 7	tidak	0	0
negatif m4 (md)	Negative Control	Ataxia	Ataksia	Day 7
negatif m5 (md)	Negative Control	Ataxia	Ataksia	Day 7
negatif m6	Negative Control	Ataxia	Ataksia	Day 7	tidak	0	0
negatif m1	Negative Control	Ataxia	Ataksia	Day 14	tidak	0	0
negatif m2	Negative Control	Ataxia	Ataksia	Day 14	tidak	0	0
negatif m3	Negative Control	Ataxia	Ataksia	Day 14	tidak	0	0
negatif m4 (md)	Negative Control	Ataxia	Ataksia	Day 14
negatif m5 (md)	Negative Control	Ataxia	Ataksia	Day 14
negatif m6	Negative Control	Ataxia	Ataksia	Day 14	tidak	0	0
negatif m1	Negative Control	Catalepsy	Katalepsi	Day 2	16		16
negatif m2	Negative Control	Catalepsy	Katalepsi	Day 2	6		6
negatif m3	Negative Control	Catalepsy	Katalepsi	Day 2	1		1
negatif m4 (md)	Negative Control	Catalepsy	Katalepsi	Day 2
negatif m5 (md)	Negative Control	Catalepsy	Katalepsi	Day 2	1		1
negatif m6	Negative Control	Catalepsy	Katalepsi	Day 2	1		1
negatif m1	Negative Control	Catalepsy	Katalepsi	Day 7	5		5
negatif m2	Negative Control	Catalepsy	Katalepsi	Day 7	1		1
negatif m3	Negative Control	Catalepsy	Katalepsi	Day 7	1		1
negatif m4 (md)	Negative Control	Catalepsy	Katalepsi	Day 7
negatif m5 (md)	Negative Control	Catalepsy	Katalepsi	Day 7
negatif m6	Negative Control	Catalepsy	Katalepsi	Day 7	4		4
negatif m1	Negative Control	Catalepsy	Katalepsi	Day 14	1		1
negatif m2	Negative Control	Catalepsy	Katalepsi	Day 14	5		5
negatif m3	Negative Control	Catalepsy	Katalepsi	Day 14	1		1
negatif m4 (md)	Negative Control	Catalepsy	Katalepsi	Day 14
negatif m5 (md)	Negative Control	Catalepsy	Katalepsi	Day 14
negatif m6	Negative Control	Catalepsy	Katalepsi	Day 14	6		6
negatif m1	Negative Control	Piloerection	Bulu berdiri	Day 2	ada	1	1
negatif m2	Negative Control	Piloerection	Bulu berdiri	Day 2	tidak	0	0
negatif m3	Negative Control	Piloerection	Bulu berdiri	Day 2	tidak	0	0
negatif m4 (md)	Negative Control	Piloerection	Bulu berdiri	Day 2
negatif m5 (md)	Negative Control	Piloerection	Bulu berdiri	Day 2	tidak	0	0
negatif m6	Negative Control	Piloerection	Bulu berdiri	Day 2	tidak	0	0
negatif m1	Negative Control	Piloerection	Bulu berdiri	Day 7	ada	1	1
negatif m2	Negative Control	Piloerection	Bulu berdiri	Day 7	tidak	0	0
negatif m3	Negative Control	Piloerection	Bulu berdiri	Day 7	ada	1	1
negatif m4 (md)	Negative Control	Piloerection	Bulu berdiri	Day 7
negatif m5 (md)	Negative Control	Piloerection	Bulu berdiri	Day 7
negatif m6	Negative Control	Piloerection	Bulu berdiri	Day 7	ada	1	1
negatif m1	Negative Control	Piloerection	Bulu berdiri	Day 14	ada	1	1
negatif m2	Negative Control	Piloerection	Bulu berdiri	Day 14	ada	1	1
negatif m3	Negative Control	Piloerection	Bulu berdiri	Day 14	ada	1	1
negatif m4 (md)	Negative Control	Piloerection	Bulu berdiri	Day 14
negatif m5 (md)	Negative Control	Piloerection	Bulu berdiri	Day 14
negatif m6	Negative Control	Piloerection	Bulu berdiri	Day 14	ada	1	1
negatif m1	Negative Control	Fear Response	Ketakutan	Day 2	tidak	0	0
negatif m2	Negative Control	Fear Response	Ketakutan	Day 2	ada	1	1
negatif m3	Negative Control	Fear Response	Ketakutan	Day 2	tidak	0	0
negatif m4 (md)	Negative Control	Fear Response	Ketakutan	Day 2
negatif m5 (md)	Negative Control	Fear Response	Ketakutan	Day 2	tidak	0	0
negatif m6	Negative Control	Fear Response	Ketakutan	Day 2	tidak	0	0
negatif m1	Negative Control	Fear Response	Ketakutan	Day 7	tidak	0	0
negatif m2	Negative Control	Fear Response	Ketakutan	Day 7	tidak	0	0
negatif m3	Negative Control	Fear Response	Ketakutan	Day 7	ada	1	1
negatif m4 (md)	Negative Control	Fear Response	Ketakutan	Day 7
negatif m5 (md)	Negative Control	Fear Response	Ketakutan	Day 7
negatif m6	Negative Control	Fear Response	Ketakutan	Day 7	tidak	0	0
negatif m1	Negative Control	Fear Response	Ketakutan	Day 14	ada	1	1
negatif m2	Negative Control	Fear Response	Ketakutan	Day 14	tidak	0	0
negatif m3	Negative Control	Fear Response	Ketakutan	Day 14	ada	1	1
negatif m4 (md)	Negative Control	Fear Response	Ketakutan	Day 14
negatif m5 (md)	Negative Control	Fear Response	Ketakutan	Day 14
negatif m6	Negative Control	Fear Response	Ketakutan	Day 14	tidak	0	0
uji 1 m1 (md)	Fraction 1	Ataxia	Ataksia	Day 2	tidak	0	0
uji 1 m2	Fraction 1	Ataxia	Ataksia	Day 2	tidak	0	0
uji 1 m3	Fraction 1	Ataxia	Ataksia	Day 2	tidak	0	0
uji 1 m4	Fraction 1	Ataxia	Ataksia	Day 2
uji 1 m5	Fraction 1	Ataxia	Ataksia	Day 2	tidak	0	0
uji 1 m6 (md)	Fraction 1	Ataxia	Ataksia	Day 2
uji 1 m7	Fraction 1	Ataxia	Ataksia	Day 2
uji 1 m1 (md)	Fraction 1	Ataxia	Ataksia	Day 7
uji 1 m2	Fraction 1	Ataxia	Ataksia	Day 7	tidak	0	0
uji 1 m3	Fraction 1	Ataxia	Ataksia	Day 7	tidak	0	0
uji 1 m4	Fraction 1	Ataxia	Ataksia	Day 7	ada	1	1
uji 1 m5	Fraction 1	Ataxia	Ataksia	Day 7	tidak	0	0
uji 1 m6 (md)	Fraction 1	Ataxia	Ataksia	Day 7	tidak	0	0
uji 1 m7	Fraction 1	Ataxia	Ataksia	Day 7	tidak	0	0
uji 1 m1 (md)	Fraction 1	Ataxia	Ataksia	Day 14
uji 1 m2	Fraction 1	Ataxia	Ataksia	Day 14	tidak	0	0
uji 1 m3	Fraction 1	Ataxia	Ataksia	Day 14	tidak	0	0
uji 1 m4	Fraction 1	Ataxia	Ataksia	Day 14	tidak	0	0
uji 1 m5	Fraction 1	Ataxia	Ataksia	Day 14	tidak	0	0
uji 1 m6 (md)	Fraction 1	Ataxia	Ataksia	Day 14
uji 1 m7	Fraction 1	Ataxia	Ataksia	Day 14	tidak	0	0
uji 1 m1 (md)	Fraction 1	Catalepsy	Katalepsi	Day 2	5		5
uji 1 m2	Fraction 1	Catalepsy	Katalepsi	Day 2	12		12
uji 1 m3	Fraction 1	Catalepsy	Katalepsi	Day 2	2		2
uji 1 m4	Fraction 1	Catalepsy	Katalepsi	Day 2
uji 1 m5	Fraction 1	Catalepsy	Katalepsi	Day 2	1		1
uji 1 m6 (md)	Fraction 1	Catalepsy	Katalepsi	Day 2
uji 1 m7	Fraction 1	Catalepsy	Katalepsi	Day 2
uji 1 m1 (md)	Fraction 1	Catalepsy	Katalepsi	Day 7
uji 1 m2	Fraction 1	Catalepsy	Katalepsi	Day 7	15		15
uji 1 m3	Fraction 1	Catalepsy	Katalepsi	Day 7	12		12
uji 1 m4	Fraction 1	Catalepsy	Katalepsi	Day 7	3		3
uji 1 m5	Fraction 1	Catalepsy	Katalepsi	Day 7	1		1
uji 1 m6 (md)	Fraction 1	Catalepsy	Katalepsi	Day 7	1		1
uji 1 m7	Fraction 1	Catalepsy	Katalepsi	Day 7	1		1
uji 1 m1 (md)	Fraction 1	Catalepsy	Katalepsi	Day 14
uji 1 m2	Fraction 1	Catalepsy	Katalepsi	Day 14	7		7
uji 1 m3	Fraction 1	Catalepsy	Katalepsi	Day 14	7		7
uji 1 m4	Fraction 1	Catalepsy	Katalepsi	Day 14	1		1
uji 1 m5	Fraction 1	Catalepsy	Katalepsi	Day 14	4		4
uji 1 m6 (md)	Fraction 1	Catalepsy	Katalepsi	Day 14
uji 1 m7	Fraction 1	Catalepsy	Katalepsi	Day 14	9		9
uji 1 m1 (md)	Fraction 1	Piloerection	Bulu berdiri	Day 2	ada	1	1
uji 1 m2	Fraction 1	Piloerection	Bulu berdiri	Day 2	ada	1	1
uji 1 m3	Fraction 1	Piloerection	Bulu berdiri	Day 2	tidak	0	0
uji 1 m4	Fraction 1	Piloerection	Bulu berdiri	Day 2
uji 1 m5	Fraction 1	Piloerection	Bulu berdiri	Day 2	tidak	0	0
uji 1 m6 (md)	Fraction 1	Piloerection	Bulu berdiri	Day 2
uji 1 m7	Fraction 1	Piloerection	Bulu berdiri	Day 2
uji 1 m1 (md)	Fraction 1	Piloerection	Bulu berdiri	Day 7
uji 1 m2	Fraction 1	Piloerection	Bulu berdiri	Day 7	ada	1	1
uji 1 m3	Fraction 1	Piloerection	Bulu berdiri	Day 7	ada	1	1
uji 1 m4	Fraction 1	Piloerection	Bulu berdiri	Day 7	ada	1	1
uji 1 m5	Fraction 1	Piloerection	Bulu berdiri	Day 7	tidak	0	0
uji 1 m6 (md)	Fraction 1	Piloerection	Bulu berdiri	Day 7	ada	1	1
uji 1 m7	Fraction 1	Piloerection	Bulu berdiri	Day 7	ada	1	1
uji 1 m1 (md)	Fraction 1	Piloerection	Bulu berdiri	Day 14
uji 1 m2	Fraction 1	Piloerection	Bulu berdiri	Day 14	ada	1	1
uji 1 m3	Fraction 1	Piloerection	Bulu berdiri	Day 14	ada	1	1
uji 1 m4	Fraction 1	Piloerection	Bulu berdiri	Day 14	tidak	0	0
uji 1 m5	Fraction 1	Piloerection	Bulu berdiri	Day 14	ada	1	1
uji 1 m6 (md)	Fraction 1	Piloerection	Bulu berdiri	Day 14
uji 1 m7	Fraction 1	Piloerection	Bulu berdiri	Day 14	ada	1	1
uji 1 m1 (md)	Fraction 1	Fear Response	Ketakutan	Day 2	tidak	0	0
uji 1 m2	Fraction 1	Fear Response	Ketakutan	Day 2	tidak	0	0
uji 1 m3	Fraction 1	Fear Response	Ketakutan	Day 2	ada	1	1
uji 1 m4	Fraction 1	Fear Response	Ketakutan	Day 2
uji 1 m5	Fraction 1	Fear Response	Ketakutan	Day 2	ada	1	1
uji 1 m6 (md)	Fraction 1	Fear Response	Ketakutan	Day 2
uji 1 m7	Fraction 1	Fear Response	Ketakutan	Day 2
uji 1 m1 (md)	Fraction 1	Fear Response	Ketakutan	Day 7
uji 1 m2	Fraction 1	Fear Response	Ketakutan	Day 7	ada	1	1
uji 1 m3	Fraction 1	Fear Response	Ketakutan	Day 7	ada	1	1
uji 1 m4	Fraction 1	Fear Response	Ketakutan	Day 7	ada	1	1
uji 1 m5	Fraction 1	Fear Response	Ketakutan	Day 7	ada	1	1
uji 1 m6 (md)	Fraction 1	Fear Response	Ketakutan	Day 7	tidak	0	0
uji 1 m7	Fraction 1	Fear Response	Ketakutan	Day 7	tidak	0	0
uji 1 m1 (md)	Fraction 1	Fear Response	Ketakutan	Day 14
uji 1 m2	Fraction 1	Fear Response	Ketakutan	Day 14	ada	1	1
uji 1 m3	Fraction 1	Fear Response	Ketakutan	Day 14	tidak	0	0
uji 1 m4	Fraction 1	Fear Response	Ketakutan	Day 14	tidak	0	0
uji 1 m5	Fraction 1	Fear Response	Ketakutan	Day 14	tidak	0	0
uji 1 m6 (md)	Fraction 1	Fear Response	Ketakutan	Day 14
uji 1 m7	Fraction 1	Fear Response	Ketakutan	Day 14	ada	1	1
uji 2 m1	Fraction 2	Ataxia	Ataksia	Day 2	tidak	0	0
uji 2 m2	Fraction 2	Ataxia	Ataksia	Day 2	tidak	0	0
uji 2 m3 (md)	Fraction 2	Ataxia	Ataksia	Day 2	tidak	0	0
uji 2 m4	Fraction 2	Ataxia	Ataksia	Day 2
uji 2 m5	Fraction 2	Ataxia	Ataksia	Day 2
uji 2 m6	Fraction 2	Ataxia	Ataksia	Day 2
uji 2 m1	Fraction 2	Ataxia	Ataksia	Day 7	tidak	0	0
uji 2 m2	Fraction 2	Ataxia	Ataksia	Day 7	tidak	0	0
uji 2 m3 (md)	Fraction 2	Ataxia	Ataksia	Day 7	ada	1	1
uji 2 m4	Fraction 2	Ataxia	Ataksia	Day 7	tidak	0	0
uji 2 m5	Fraction 2	Ataxia	Ataksia	Day 7	tidak	0	0
uji 2 m6	Fraction 2	Ataxia	Ataksia	Day 7	tidak	0	0
uji 2 m1	Fraction 2	Ataxia	Ataksia	Day 14	tidak	0	0
uji 2 m2	Fraction 2	Ataxia	Ataksia	Day 14	tidak	0	0
uji 2 m3 (md)	Fraction 2	Ataxia	Ataksia	Day 14
uji 2 m4	Fraction 2	Ataxia	Ataksia	Day 14	tidak	0	0
uji 2 m5	Fraction 2	Ataxia	Ataksia	Day 14	tidak	0	0
uji 2 m6	Fraction 2	Ataxia	Ataksia	Day 14	tidak	0	0
uji 2 m1	Fraction 2	Catalepsy	Katalepsi	Day 2	15		15
uji 2 m2	Fraction 2	Catalepsy	Katalepsi	Day 2	2		2
uji 2 m3 (md)	Fraction 2	Catalepsy	Katalepsi	Day 2	1		1
uji 2 m4	Fraction 2	Catalepsy	Katalepsi	Day 2
uji 2 m5	Fraction 2	Catalepsy	Katalepsi	Day 2
uji 2 m6	Fraction 2	Catalepsy	Katalepsi	Day 2
uji 2 m1	Fraction 2	Catalepsy	Katalepsi	Day 7	1		1
uji 2 m2	Fraction 2	Catalepsy	Katalepsi	Day 7	2		2
uji 2 m3 (md)	Fraction 2	Catalepsy	Katalepsi	Day 7	5		5
uji 2 m4	Fraction 2	Catalepsy	Katalepsi	Day 7	2		2
uji 2 m5	Fraction 2	Catalepsy	Katalepsi	Day 7	1		1
uji 2 m6	Fraction 2	Catalepsy	Katalepsi	Day 7	5		5
uji 2 m1	Fraction 2	Catalepsy	Katalepsi	Day 14	5		5
uji 2 m2	Fraction 2	Catalepsy	Katalepsi	Day 14	4		4
uji 2 m3 (md)	Fraction 2	Catalepsy	Katalepsi	Day 14
uji 2 m4	Fraction 2	Catalepsy	Katalepsi	Day 14	2		2
uji 2 m5	Fraction 2	Catalepsy	Katalepsi	Day 14	2		2
uji 2 m6	Fraction 2	Catalepsy	Katalepsi	Day 14	1		1
uji 2 m1	Fraction 2	Piloerection	Bulu berdiri	Day 2	tidak	0	0
uji 2 m2	Fraction 2	Piloerection	Bulu berdiri	Day 2	ada	1	1
uji 2 m3 (md)	Fraction 2	Piloerection	Bulu berdiri	Day 2	tidak	0	0
uji 2 m4	Fraction 2	Piloerection	Bulu berdiri	Day 2
uji 2 m5	Fraction 2	Piloerection	Bulu berdiri	Day 2
uji 2 m6	Fraction 2	Piloerection	Bulu berdiri	Day 2
uji 2 m1	Fraction 2	Piloerection	Bulu berdiri	Day 7	tidak	0	0
uji 2 m2	Fraction 2	Piloerection	Bulu berdiri	Day 7	ada	1	1
uji 2 m3 (md)	Fraction 2	Piloerection	Bulu berdiri	Day 7	ada	1	1
uji 2 m4	Fraction 2	Piloerection	Bulu berdiri	Day 7	ada	1	1
uji 2 m5	Fraction 2	Piloerection	Bulu berdiri	Day 7	ada	1	1
uji 2 m6	Fraction 2	Piloerection	Bulu berdiri	Day 7	tidak	0	0
uji 2 m1	Fraction 2	Piloerection	Bulu berdiri	Day 14	ada	1	1
uji 2 m2	Fraction 2	Piloerection	Bulu berdiri	Day 14	ada	1	1
uji 2 m3 (md)	Fraction 2	Piloerection	Bulu berdiri	Day 14
uji 2 m4	Fraction 2	Piloerection	Bulu berdiri	Day 14	ada	1	1
uji 2 m5	Fraction 2	Piloerection	Bulu berdiri	Day 14	ada	1	1
uji 2 m6	Fraction 2	Piloerection	Bulu berdiri	Day 14	tidak	0	0
uji 2 m1	Fraction 2	Fear Response	Ketakutan	Day 2	ada	1	1
uji 2 m2	Fraction 2	Fear Response	Ketakutan	Day 2	tidak	0	0
uji 2 m3 (md)	Fraction 2	Fear Response	Ketakutan	Day 2	tidak	0	0
uji 2 m4	Fraction 2	Fear Response	Ketakutan	Day 2
uji 2 m5	Fraction 2	Fear Response	Ketakutan	Day 2
uji 2 m6	Fraction 2	Fear Response	Ketakutan	Day 2
uji 2 m1	Fraction 2	Fear Response	Ketakutan	Day 7	tidak	0	0
uji 2 m2	Fraction 2	Fear Response	Ketakutan	Day 7	tidak	0	0
uji 2 m3 (md)	Fraction 2	Fear Response	Ketakutan	Day 7	ada	1	1
uji 2 m4	Fraction 2	Fear Response	Ketakutan	Day 7	tidak	0	0
uji 2 m5	Fraction 2	Fear Response	Ketakutan	Day 7	tidak	0	0
uji 2 m6	Fraction 2	Fear Response	Ketakutan	Day 7	ada	1	1
uji 2 m1	Fraction 2	Fear Response	Ketakutan	Day 14	tidak	0	0
uji 2 m2	Fraction 2	Fear Response	Ketakutan	Day 14	tidak	0	0
uji 2 m3 (md)	Fraction 2	Fear Response	Ketakutan	Day 14
uji 2 m4	Fraction 2	Fear Response	Ketakutan	Day 14	tidak	0	0
uji 2 m5	Fraction 2	Fear Response	Ketakutan	Day 14	tidak	0	0
uji 2 m6	Fraction 2	Fear Response	Ketakutan	Day 14	tidak	0	0
uji 3 m1	Fraction 3	Ataxia	Ataksia	Day 2	tidak	0	0
uji 3 m2	Fraction 3	Ataxia	Ataksia	Day 2	tidak	0	0
uji 3 m3	Fraction 3	Ataxia	Ataksia	Day 2	tidak	0	0
uji 3 m4	Fraction 3	Ataxia	Ataksia	Day 2	tidak	0	0
uji 3 m5	Fraction 3	Ataxia	Ataksia	Day 2	tidak	0	0
uji 3 m6 (md)	Fraction 3	Ataxia	Ataksia	Day 2	tidak	0	0
uji 3 m1	Fraction 3	Ataxia	Ataksia	Day 7	Tidak	0	0
uji 3 m2	Fraction 3	Ataxia	Ataksia	Day 7	ada	1	1
uji 3 m3	Fraction 3	Ataxia	Ataksia	Day 7	tidak	0	0
uji 3 m4	Fraction 3	Ataxia	Ataksia	Day 7	tidak	0	0
uji 3 m5	Fraction 3	Ataxia	Ataksia	Day 7	tidak	0	0
uji 3 m6 (md)	Fraction 3	Ataxia	Ataksia	Day 7
uji 3 m1	Fraction 3	Ataxia	Ataksia	Day 14	tidak	0	0
uji 3 m2	Fraction 3	Ataxia	Ataksia	Day 14	tidak	0	0
uji 3 m3	Fraction 3	Ataxia	Ataksia	Day 14	tidak	0	0
uji 3 m4	Fraction 3	Ataxia	Ataksia	Day 14	tidak	0	0
uji 3 m5	Fraction 3	Ataxia	Ataksia	Day 14	tidak	0	0
uji 3 m6 (md)	Fraction 3	Ataxia	Ataksia	Day 14
uji 3 m1	Fraction 3	Catalepsy	Katalepsi	Day 2	6		6
uji 3 m2	Fraction 3	Catalepsy	Katalepsi	Day 2	4		4
uji 3 m3	Fraction 3	Catalepsy	Katalepsi	Day 2	8 d
uji 3 m4	Fraction 3	Catalepsy	Katalepsi	Day 2	10		10
uji 3 m5	Fraction 3	Catalepsy	Katalepsi	Day 2	4		4
uji 3 m6 (md)	Fraction 3	Catalepsy	Katalepsi	Day 2	15		15
uji 3 m1	Fraction 3	Catalepsy	Katalepsi	Day 7	8		8
uji 3 m2	Fraction 3	Catalepsy	Katalepsi	Day 7	3		3
uji 3 m3	Fraction 3	Catalepsy	Katalepsi	Day 7	1		1
uji 3 m4	Fraction 3	Catalepsy	Katalepsi	Day 7	7		7
uji 3 m5	Fraction 3	Catalepsy	Katalepsi	Day 7	1		1
uji 3 m6 (md)	Fraction 3	Catalepsy	Katalepsi	Day 7
uji 3 m1	Fraction 3	Catalepsy	Katalepsi	Day 14	9		9
uji 3 m2	Fraction 3	Catalepsy	Katalepsi	Day 14	3		3
uji 3 m3	Fraction 3	Catalepsy	Katalepsi	Day 14	4		4
uji 3 m4	Fraction 3	Catalepsy	Katalepsi	Day 14	4		4
uji 3 m5	Fraction 3	Catalepsy	Katalepsi	Day 14	4		4
uji 3 m6 (md)	Fraction 3	Catalepsy	Katalepsi	Day 14
uji 3 m1	Fraction 3	Piloerection	Bulu berdiri	Day 2	ada	1	1
uji 3 m2	Fraction 3	Piloerection	Bulu berdiri	Day 2	tidak	0	0
uji 3 m3	Fraction 3	Piloerection	Bulu berdiri	Day 2	ada	1	1
uji 3 m4	Fraction 3	Piloerection	Bulu berdiri	Day 2	ada	1	1
uji 3 m5	Fraction 3	Piloerection	Bulu berdiri	Day 2	ada	1	1
uji 3 m6 (md)	Fraction 3	Piloerection	Bulu berdiri	Day 2	ada	1	1
uji 3 m1	Fraction 3	Piloerection	Bulu berdiri	Day 7	ada	1	1
uji 3 m2	Fraction 3	Piloerection	Bulu berdiri	Day 7	ada	1	1
uji 3 m3	Fraction 3	Piloerection	Bulu berdiri	Day 7	ada	1	1
uji 3 m4	Fraction 3	Piloerection	Bulu berdiri	Day 7	ada	1	1
uji 3 m5	Fraction 3	Piloerection	Bulu berdiri	Day 7	ada	1	1
uji 3 m6 (md)	Fraction 3	Piloerection	Bulu berdiri	Day 7
uji 3 m1	Fraction 3	Piloerection	Bulu berdiri	Day 14	ada	1	1
uji 3 m2	Fraction 3	Piloerection	Bulu berdiri	Day 14	ada	1	1
uji 3 m3	Fraction 3	Piloerection	Bulu berdiri	Day 14	ada	1	1
uji 3 m4	Fraction 3	Piloerection	Bulu berdiri	Day 14	ada	1	1
uji 3 m5	Fraction 3	Piloerection	Bulu berdiri	Day 14	ada	1	1
uji 3 m6 (md)	Fraction 3	Piloerection	Bulu berdiri	Day 14
uji 3 m1	Fraction 3	Fear Response	Ketakutan	Day 2	tidak	0	0
uji 3 m2	Fraction 3	Fear Response	Ketakutan	Day 2	tidak	0	0
uji 3 m3	Fraction 3	Fear Response	Ketakutan	Day 2	tidak	0	0
uji 3 m4	Fraction 3	Fear Response	Ketakutan	Day 2	tidak	0	0
uji 3 m5	Fraction 3	Fear Response	Ketakutan	Day 2	tidak	0	0
uji 3 m6 (md)	Fraction 3	Fear Response	Ketakutan	Day 2	ada	1	1
uji 3 m1	Fraction 3	Fear Response	Ketakutan	Day 7	Ada	1	1
uji 3 m2	Fraction 3	Fear Response	Ketakutan	Day 7	ada	1	1
uji 3 m3	Fraction 3	Fear Response	Ketakutan	Day 7	ada	1	1
uji 3 m4	Fraction 3	Fear Response	Ketakutan	Day 7	ada	1	1
uji 3 m5	Fraction 3	Fear Response	Ketakutan	Day 7	Ada	1	1
uji 3 m6 (md)	Fraction 3	Fear Response	Ketakutan	Day 7
uji 3 m1	Fraction 3	Fear Response	Ketakutan	Day 14	ada	1	1
uji 3 m2	Fraction 3	Fear Response	Ketakutan	Day 14	ada	1	1
uji 3 m3	Fraction 3	Fear Response	Ketakutan	Day 14	ada	1	1
uji 3 m4	Fraction 3	Fear Response	Ketakutan	Day 14	ada	1	1
uji 3 m5	Fraction 3	Fear Response	Ketakutan	Day 14	ada	1	1
uji 3 m6 (md)	Fraction 3	Fear Response	Ketakutan	Day 14
uji 4 m1	Fraction 4	Ataxia	Ataksia	Day 2	tidak	0	0
uji 4 m2	Fraction 4	Ataxia	Ataksia	Day 2	tidak	0	0
uji 4 m3	Fraction 4	Ataxia	Ataksia	Day 2	tidak	0	0
uji 4 m4	Fraction 4	Ataxia	Ataksia	Day 2
uji 4 m5 (md)	Fraction 4	Ataxia	Ataksia	Day 2
uji 4 m6 md	Fraction 4	Ataxia	Ataksia	Day 2
uji 4 m1	Fraction 4	Ataxia	Ataksia	Day 7	tidak	0	0
uji 4 m2	Fraction 4	Ataxia	Ataksia	Day 7	tidak	0	0
uji 4 m3	Fraction 4	Ataxia	Ataksia	Day 7	tidak	0	0
uji 4 m4	Fraction 4	Ataxia	Ataksia	Day 7	tidak	0	0
uji 4 m5 (md)	Fraction 4	Ataxia	Ataksia	Day 7
uji 4 m6 md	Fraction 4	Ataxia	Ataksia	Day 7
uji 4 m1	Fraction 4	Ataxia	Ataksia	Day 14	tidak	0	0
uji 4 m2	Fraction 4	Ataxia	Ataksia	Day 14	tidak	0	0
uji 4 m3	Fraction 4	Ataxia	Ataksia	Day 14	tidak	0	0
uji 4 m4	Fraction 4	Ataxia	Ataksia	Day 14	tidak	0	0
uji 4 m5 (md)	Fraction 4	Ataxia	Ataksia	Day 14
uji 4 m6 md	Fraction 4	Ataxia	Ataksia	Day 14
uji 4 m1	Fraction 4	Catalepsy	Katalepsi	Day 2	10		10
uji 4 m2	Fraction 4	Catalepsy	Katalepsi	Day 2	3		3
uji 4 m3	Fraction 4	Catalepsy	Katalepsi	Day 2	2		2
uji 4 m4	Fraction 4	Catalepsy	Katalepsi	Day 2
uji 4 m5 (md)	Fraction 4	Catalepsy	Katalepsi	Day 2
uji 4 m6 md	Fraction 4	Catalepsy	Katalepsi	Day 2
uji 4 m1	Fraction 4	Catalepsy	Katalepsi	Day 7	2		2
uji 4 m2	Fraction 4	Catalepsy	Katalepsi	Day 7	2		2
uji 4 m3	Fraction 4	Catalepsy	Katalepsi	Day 7	3		3
uji 4 m4	Fraction 4	Catalepsy	Katalepsi	Day 7	5		5
uji 4 m5 (md)	Fraction 4	Catalepsy	Katalepsi	Day 7
uji 4 m6 md	Fraction 4	Catalepsy	Katalepsi	Day 7
uji 4 m1	Fraction 4	Catalepsy	Katalepsi	Day 14	4		4
uji 4 m2	Fraction 4	Catalepsy	Katalepsi	Day 14	1		1
uji 4 m3	Fraction 4	Catalepsy	Katalepsi	Day 14	1		1
uji 4 m4	Fraction 4	Catalepsy	Katalepsi	Day 14	2		2
uji 4 m5 (md)	Fraction 4	Catalepsy	Katalepsi	Day 14
uji 4 m6 md	Fraction 4	Catalepsy	Katalepsi	Day 14
uji 4 m1	Fraction 4	Piloerection	Bulu berdiri	Day 2	ada	1	1
uji 4 m2	Fraction 4	Piloerection	Bulu berdiri	Day 2	tidak	0	0
uji 4 m3	Fraction 4	Piloerection	Bulu berdiri	Day 2	ada	1	1
uji 4 m4	Fraction 4	Piloerection	Bulu berdiri	Day 2
uji 4 m5 (md)	Fraction 4	Piloerection	Bulu berdiri	Day 2
uji 4 m6 md	Fraction 4	Piloerection	Bulu berdiri	Day 2
uji 4 m1	Fraction 4	Piloerection	Bulu berdiri	Day 7	ada	1	1
uji 4 m2	Fraction 4	Piloerection	Bulu berdiri	Day 7	ada	1	1
uji 4 m3	Fraction 4	Piloerection	Bulu berdiri	Day 7	ada	1	1
uji 4 m4	Fraction 4	Piloerection	Bulu berdiri	Day 7	ada	1	1
uji 4 m5 (md)	Fraction 4	Piloerection	Bulu berdiri	Day 7
uji 4 m6 md	Fraction 4	Piloerection	Bulu berdiri	Day 7
uji 4 m1	Fraction 4	Piloerection	Bulu berdiri	Day 14	ada	1	1
uji 4 m2	Fraction 4	Piloerection	Bulu berdiri	Day 14	ada	1	1
uji 4 m3	Fraction 4	Piloerection	Bulu berdiri	Day 14	ada	1	1
uji 4 m4	Fraction 4	Piloerection	Bulu berdiri	Day 14	ada	1	1
uji 4 m5 (md)	Fraction 4	Piloerection	Bulu berdiri	Day 14
uji 4 m6 md	Fraction 4	Piloerection	Bulu berdiri	Day 14
uji 4 m1	Fraction 4	Fear Response	Ketakutan	Day 2	tidak	0	0
uji 4 m2	Fraction 4	Fear Response	Ketakutan	Day 2	ada	1	1
uji 4 m3	Fraction 4	Fear Response	Ketakutan	Day 2	tidak	0	0
uji 4 m4	Fraction 4	Fear Response	Ketakutan	Day 2
uji 4 m5 (md)	Fraction 4	Fear Response	Ketakutan	Day 2
uji 4 m6 md	Fraction 4	Fear Response	Ketakutan	Day 2
uji 4 m1	Fraction 4	Fear Response	Ketakutan	Day 7	tidak	0	0
uji 4 m2	Fraction 4	Fear Response	Ketakutan	Day 7	tidak	0	0
uji 4 m3	Fraction 4	Fear Response	Ketakutan	Day 7	tidak	0	0
uji 4 m4	Fraction 4	Fear Response	Ketakutan	Day 7	tidak	0	0
uji 4 m5 (md)	Fraction 4	Fear Response	Ketakutan	Day 7
uji 4 m6 md	Fraction 4	Fear Response	Ketakutan	Day 7
uji 4 m1	Fraction 4	Fear Response	Ketakutan	Day 14	Tidak	0	0
uji 4 m2	Fraction 4	Fear Response	Ketakutan	Day 14	Tidak	0	0
uji 4 m3	Fraction 4	Fear Response	Ketakutan	Day 14	Tidak	0	0
uji 4 m4	Fraction 4	Fear Response	Ketakutan	Day 14	tidak	0	0
uji 4 m5 (md)	Fraction 4	Fear Response	Ketakutan	Day 14
uji 4 m6 md	Fraction 4	Fear Response	Ketakutan	Day 14
uji 5 m1	Fraction 5	Ataxia	Ataksia	Day 2	tidak	0	0
uji 5 m2	Fraction 5	Ataxia	Ataksia	Day 2	tidak	0	0
uji 5 m3	Fraction 5	Ataxia	Ataksia	Day 2	tidak	0	0
uji 5 m4	Fraction 5	Ataxia	Ataksia	Day 2
uji 5 m5	Fraction 5	Ataxia	Ataksia	Day 2
uji 5 m6	Fraction 5	Ataxia	Ataksia	Day 2
uji 5 m1	Fraction 5	Ataxia	Ataksia	Day 7	Ada	1	1
uji 5 m2	Fraction 5	Ataxia	Ataksia	Day 7	tidak	0	0
uji 5 m3	Fraction 5	Ataxia	Ataksia	Day 7	tidak	0	0
uji 5 m4	Fraction 5	Ataxia	Ataksia	Day 7	tidak	0	0
uji 5 m5	Fraction 5	Ataxia	Ataksia	Day 7	Tidak	0	0
uji 5 m6	Fraction 5	Ataxia	Ataksia	Day 7	tidak	0	0
uji 5 m1	Fraction 5	Ataxia	Ataksia	Day 14	Ada	1	1
uji 5 m2	Fraction 5	Ataxia	Ataksia	Day 14	tidak	0	0
uji 5 m3	Fraction 5	Ataxia	Ataksia	Day 14	tidak	0	0
uji 5 m4	Fraction 5	Ataxia	Ataksia	Day 14	tidak	0	0
uji 5 m5	Fraction 5	Ataxia	Ataksia	Day 14	Tidak	0	0
uji 5 m6	Fraction 5	Ataxia	Ataksia	Day 14	tidak	0	0
uji 5 m1	Fraction 5	Catalepsy	Katalepsi	Day 2	13		13
uji 5 m2	Fraction 5	Catalepsy	Katalepsi	Day 2	<1 mnt		0.5
uji 5 m3	Fraction 5	Catalepsy	Katalepsi	Day 2	3		3
uji 5 m4	Fraction 5	Catalepsy	Katalepsi	Day 2
uji 5 m5	Fraction 5	Catalepsy	Katalepsi	Day 2
uji 5 m6	Fraction 5	Catalepsy	Katalepsi	Day 2
uji 5 m1	Fraction 5	Catalepsy	Katalepsi	Day 7	8		8
uji 5 m2	Fraction 5	Catalepsy	Katalepsi	Day 7	3		3
uji 5 m3	Fraction 5	Catalepsy	Katalepsi	Day 7	11		11
uji 5 m4	Fraction 5	Catalepsy	Katalepsi	Day 7	20		20
uji 5 m5	Fraction 5	Catalepsy	Katalepsi	Day 7	10		10
uji 5 m6	Fraction 5	Catalepsy	Katalepsi	Day 7	4		4
uji 5 m1	Fraction 5	Catalepsy	Katalepsi	Day 14	5		5
uji 5 m2	Fraction 5	Catalepsy	Katalepsi	Day 14	1		1
uji 5 m3	Fraction 5	Catalepsy	Katalepsi	Day 14	4		4
uji 5 m4	Fraction 5	Catalepsy	Katalepsi	Day 14	1		1
uji 5 m5	Fraction 5	Catalepsy	Katalepsi	Day 14	1		1
uji 5 m6	Fraction 5	Catalepsy	Katalepsi	Day 14	10		10
uji 5 m1	Fraction 5	Piloerection	Bulu berdiri	Day 2	tidak	0	0
uji 5 m2	Fraction 5	Piloerection	Bulu berdiri	Day 2	tidak	0	0
uji 5 m3	Fraction 5	Piloerection	Bulu berdiri	Day 2	ada	1	1
uji 5 m4	Fraction 5	Piloerection	Bulu berdiri	Day 2
uji 5 m5	Fraction 5	Piloerection	Bulu berdiri	Day 2
uji 5 m6	Fraction 5	Piloerection	Bulu berdiri	Day 2
uji 5 m1	Fraction 5	Piloerection	Bulu berdiri	Day 7	Ada	1	1
uji 5 m2	Fraction 5	Piloerection	Bulu berdiri	Day 7	ada	1	1
uji 5 m3	Fraction 5	Piloerection	Bulu berdiri	Day 7	ada	1	1
uji 5 m4	Fraction 5	Piloerection	Bulu berdiri	Day 7	Ada	1	1
uji 5 m5	Fraction 5	Piloerection	Bulu berdiri	Day 7	ada	1	1
uji 5 m6	Fraction 5	Piloerection	Bulu berdiri	Day 7	ada	1	1
uji 5 m1	Fraction 5	Piloerection	Bulu berdiri	Day 14	Ada	1	1
uji 5 m2	Fraction 5	Piloerection	Bulu berdiri	Day 14	ada	1	1
uji 5 m3	Fraction 5	Piloerection	Bulu berdiri	Day 14	ada	1	1
uji 5 m4	Fraction 5	Piloerection	Bulu berdiri	Day 14	Ada	1	1
uji 5 m5	Fraction 5	Piloerection	Bulu berdiri	Day 14	ada	1	1
uji 5 m6	Fraction 5	Piloerection	Bulu berdiri	Day 14	ada	1	1
uji 5 m1	Fraction 5	Fear Response	Ketakutan	Day 2	ada	1	1
uji 5 m2	Fraction 5	Fear Response	Ketakutan	Day 2	ada	1	1
uji 5 m3	Fraction 5	Fear Response	Ketakutan	Day 2	tidak	0	0
uji 5 m4	Fraction 5	Fear Response	Ketakutan	Day 2
uji 5 m5	Fraction 5	Fear Response	Ketakutan	Day 2
uji 5 m6	Fraction 5	Fear Response	Ketakutan	Day 2
uji 5 m1	Fraction 5	Fear Response	Ketakutan	Day 7	ada	1	1
uji 5 m2	Fraction 5	Fear Response	Ketakutan	Day 7	ada	1	1
uji 5 m3	Fraction 5	Fear Response	Ketakutan	Day 7	tidak	0	0
uji 5 m4	Fraction 5	Fear Response	Ketakutan	Day 7	tidak	0	0
uji 5 m5	Fraction 5	Fear Response	Ketakutan	Day 7	ada	1	1
uji 5 m6	Fraction 5	Fear Response	Ketakutan	Day 7	Ada	1	1
uji 5 m1	Fraction 5	Fear Response	Ketakutan	Day 14	Ada	1	1
uji 5 m2	Fraction 5	Fear Response	Ketakutan	Day 14	Tidak	0	0
uji 5 m3	Fraction 5	Fear Response	Ketakutan	Day 14	tidak	0	0
uji 5 m4	Fraction 5	Fear Response	Ketakutan	Day 14	Tidak	0	0
uji 5 m5	Fraction 5	Fear Response	Ketakutan	Day 14	Tidak	0	0
uji 5 m6	Fraction 5	Fear Response	Ketakutan	Day 14	Ada	1	1
uji 6 m1 md	Fraction 6	Ataxia	Ataksia	Day 2	tidak	0	0
uji 6 m2	Fraction 6	Ataxia	Ataksia	Day 2	tidak	0	0
uji 6 m3	Fraction 6	Ataxia	Ataksia	Day 2	tidak	0	0
uji 6 m4	Fraction 6	Ataxia	Ataksia	Day 2
uji 6 m5 md	Fraction 6	Ataxia	Ataksia	Day 2
uji 6 m6 md	Fraction 6	Ataxia	Ataksia	Day 2
uji 6 m1 md	Fraction 6	Ataxia	Ataksia	Day 7	ada	1	1
uji 6 m2	Fraction 6	Ataxia	Ataksia	Day 7	tidak	0	0
uji 6 m3	Fraction 6	Ataxia	Ataksia	Day 7	ada	1	1
uji 6 m4	Fraction 6	Ataxia	Ataksia	Day 7	tidak	0	0
uji 6 m5 md	Fraction 6	Ataxia	Ataksia	Day 7
uji 6 m6 md	Fraction 6	Ataxia	Ataksia	Day 7
uji 6 m1 md	Fraction 6	Ataxia	Ataksia	Day 14
uji 6 m2	Fraction 6	Ataxia	Ataksia	Day 14	tidak	0	0
uji 6 m3	Fraction 6	Ataxia	Ataksia	Day 14	Ada	1	1
uji 6 m4	Fraction 6	Ataxia	Ataksia	Day 14	Ada	1	1
uji 6 m5 md	Fraction 6	Ataxia	Ataksia	Day 14
uji 6 m6 md	Fraction 6	Ataxia	Ataksia	Day 14
uji 6 m1 md	Fraction 6	Catalepsy	Katalepsi	Day 2	1		1
uji 6 m2	Fraction 6	Catalepsy	Katalepsi	Day 2	1		1
uji 6 m3	Fraction 6	Catalepsy	Katalepsi	Day 2	2		2
uji 6 m4	Fraction 6	Catalepsy	Katalepsi	Day 2
uji 6 m5 md	Fraction 6	Catalepsy	Katalepsi	Day 2
uji 6 m6 md	Fraction 6	Catalepsy	Katalepsi	Day 2
uji 6 m1 md	Fraction 6	Catalepsy	Katalepsi	Day 7	12		12
uji 6 m2	Fraction 6	Catalepsy	Katalepsi	Day 7	5		5
uji 6 m3	Fraction 6	Catalepsy	Katalepsi	Day 7	2		2
uji 6 m4	Fraction 6	Catalepsy	Katalepsi	Day 7	2		2
uji 6 m5 md	Fraction 6	Catalepsy	Katalepsi	Day 7
uji 6 m6 md	Fraction 6	Catalepsy	Katalepsi	Day 7
uji 6 m1 md	Fraction 6	Catalepsy	Katalepsi	Day 14
uji 6 m2	Fraction 6	Catalepsy	Katalepsi	Day 14	15		15
uji 6 m3	Fraction 6	Catalepsy	Katalepsi	Day 14	1		1
uji 6 m4	Fraction 6	Catalepsy	Katalepsi	Day 14	1		1
uji 6 m5 md	Fraction 6	Catalepsy	Katalepsi	Day 14
uji 6 m6 md	Fraction 6	Catalepsy	Katalepsi	Day 14
uji 6 m1 md	Fraction 6	Piloerection	Bulu berdiri	Day 2	tidak	0	0
uji 6 m2	Fraction 6	Piloerection	Bulu berdiri	Day 2	ada	1	1
uji 6 m3	Fraction 6	Piloerection	Bulu berdiri	Day 2	ada	1	1
uji 6 m4	Fraction 6	Piloerection	Bulu berdiri	Day 2
uji 6 m5 md	Fraction 6	Piloerection	Bulu berdiri	Day 2
uji 6 m6 md	Fraction 6	Piloerection	Bulu berdiri	Day 2
uji 6 m1 md	Fraction 6	Piloerection	Bulu berdiri	Day 7	ada	1	1
uji 6 m2	Fraction 6	Piloerection	Bulu berdiri	Day 7	ada	1	1
uji 6 m3	Fraction 6	Piloerection	Bulu berdiri	Day 7	ada	1	1
uji 6 m4	Fraction 6	Piloerection	Bulu berdiri	Day 7	tidak	0	0
uji 6 m5 md	Fraction 6	Piloerection	Bulu berdiri	Day 7
uji 6 m6 md	Fraction 6	Piloerection	Bulu berdiri	Day 7
uji 6 m1 md	Fraction 6	Piloerection	Bulu berdiri	Day 14
uji 6 m2	Fraction 6	Piloerection	Bulu berdiri	Day 14	ada	1	1
uji 6 m3	Fraction 6	Piloerection	Bulu berdiri	Day 14	ada	1	1
uji 6 m4	Fraction 6	Piloerection	Bulu berdiri	Day 14	ada	1	1
uji 6 m5 md	Fraction 6	Piloerection	Bulu berdiri	Day 14
uji 6 m6 md	Fraction 6	Piloerection	Bulu berdiri	Day 14
uji 6 m1 md	Fraction 6	Fear Response	Ketakutan	Day 2	tidak	0	0
uji 6 m2	Fraction 6	Fear Response	Ketakutan	Day 2	tidak	0	0
uji 6 m3	Fraction 6	Fear Response	Ketakutan	Day 2	ada	1	1
uji 6 m4	Fraction 6	Fear Response	Ketakutan	Day 2
uji 6 m5 md	Fraction 6	Fear Response	Ketakutan	Day 2
uji 6 m6 md	Fraction 6	Fear Response	Ketakutan	Day 2
uji 6 m1 md	Fraction 6	Fear Response	Ketakutan	Day 7	ada	1	1
uji 6 m2	Fraction 6	Fear Response	Ketakutan	Day 7	ada	1	1
uji 6 m3	Fraction 6	Fear Response	Ketakutan	Day 7	tidak	0	0
uji 6 m4	Fraction 6	Fear Response	Ketakutan	Day 7	tidak	0	0
uji 6 m5 md	Fraction 6	Fear Response	Ketakutan	Day 7
uji 6 m6 md	Fraction 6	Fear Response	Ketakutan	Day 7
uji 6 m1 md	Fraction 6	Fear Response	Ketakutan	Day 14
uji 6 m2	Fraction 6	Fear Response	Ketakutan	Day 14	Ada	1	1
uji 6 m3	Fraction 6	Fear Response	Ketakutan	Day 14	Ada	1	1
uji 6 m4	Fraction 6	Fear Response	Ketakutan	Day 14	ada	1	1
uji 6 m5 md	Fraction 6	Fear Response	Ketakutan	Day 14
uji 6 m6 md	Fraction 6	Fear Response	Ketakutan	Day 14
uji 7 m1	Fraction 7	Ataxia	Ataksia	Day 2	tidak	0	0
uji 7 m2 md	Fraction 7	Ataxia	Ataksia	Day 2	tidak	0	0
uji 7 m3	Fraction 7	Ataxia	Ataksia	Day 2	tidak	0	0
uji 7 m4	Fraction 7	Ataxia	Ataksia	Day 2
uji 7 m5 md	Fraction 7	Ataxia	Ataksia	Day 2
uji 7 m6	Fraction 7	Ataxia	Ataksia	Day 2
uji 7 m1	Fraction 7	Ataxia	Ataksia	Day 7	tidak	0	0
uji 7 m2 md	Fraction 7	Ataxia	Ataksia	Day 7
uji 7 m3	Fraction 7	Ataxia	Ataksia	Day 7	ada	1	1
uji 7 m4	Fraction 7	Ataxia	Ataksia	Day 7	tidak	0	0
uji 7 m5 md	Fraction 7	Ataxia	Ataksia	Day 7
uji 7 m6	Fraction 7	Ataxia	Ataksia	Day 7	ada	1	1
uji 7 m1	Fraction 7	Ataxia	Ataksia	Day 14	tidak	0	0
uji 7 m2 md	Fraction 7	Ataxia	Ataksia	Day 14
uji 7 m3	Fraction 7	Ataxia	Ataksia	Day 14	tidak	0	0
uji 7 m4	Fraction 7	Ataxia	Ataksia	Day 14	tidak	0	0
uji 7 m5 md	Fraction 7	Ataxia	Ataksia	Day 14
uji 7 m6	Fraction 7	Ataxia	Ataksia	Day 14	tidak	0	0
uji 7 m1	Fraction 7	Catalepsy	Katalepsi	Day 2	1		1
uji 7 m2 md	Fraction 7	Catalepsy	Katalepsi	Day 2	3		3
uji 7 m3	Fraction 7	Catalepsy	Katalepsi	Day 2	1		1
uji 7 m4	Fraction 7	Catalepsy	Katalepsi	Day 2
uji 7 m5 md	Fraction 7	Catalepsy	Katalepsi	Day 2
uji 7 m6	Fraction 7	Catalepsy	Katalepsi	Day 2
uji 7 m1	Fraction 7	Catalepsy	Katalepsi	Day 7	6		6
uji 7 m2 md	Fraction 7	Catalepsy	Katalepsi	Day 7
uji 7 m3	Fraction 7	Catalepsy	Katalepsi	Day 7	17		17
uji 7 m4	Fraction 7	Catalepsy	Katalepsi	Day 7	1		1
uji 7 m5 md	Fraction 7	Catalepsy	Katalepsi	Day 7
uji 7 m6	Fraction 7	Catalepsy	Katalepsi	Day 7	3		3
uji 7 m1	Fraction 7	Catalepsy	Katalepsi	Day 14	2		2
uji 7 m2 md	Fraction 7	Catalepsy	Katalepsi	Day 14
uji 7 m3	Fraction 7	Catalepsy	Katalepsi	Day 14	5		5
uji 7 m4	Fraction 7	Catalepsy	Katalepsi	Day 14	3		3
uji 7 m5 md	Fraction 7	Catalepsy	Katalepsi	Day 14
uji 7 m6	Fraction 7	Catalepsy	Katalepsi	Day 14	3		3
uji 7 m1	Fraction 7	Piloerection	Bulu berdiri	Day 2	tidak	0	0
uji 7 m2 md	Fraction 7	Piloerection	Bulu berdiri	Day 2	ada	1	1
uji 7 m3	Fraction 7	Piloerection	Bulu berdiri	Day 2	Ada	1	1
uji 7 m4	Fraction 7	Piloerection	Bulu berdiri	Day 2
uji 7 m5 md	Fraction 7	Piloerection	Bulu berdiri	Day 2
uji 7 m6	Fraction 7	Piloerection	Bulu berdiri	Day 2
uji 7 m1	Fraction 7	Piloerection	Bulu berdiri	Day 7	ada	1	1
uji 7 m2 md	Fraction 7	Piloerection	Bulu berdiri	Day 7
uji 7 m3	Fraction 7	Piloerection	Bulu berdiri	Day 7	ada	1	1
uji 7 m4	Fraction 7	Piloerection	Bulu berdiri	Day 7	ada	1	1
uji 7 m5 md	Fraction 7	Piloerection	Bulu berdiri	Day 7
uji 7 m6	Fraction 7	Piloerection	Bulu berdiri	Day 7	ada	1	1
uji 7 m1	Fraction 7	Piloerection	Bulu berdiri	Day 14	ada	1	1
uji 7 m2 md	Fraction 7	Piloerection	Bulu berdiri	Day 14
uji 7 m3	Fraction 7	Piloerection	Bulu berdiri	Day 14	ada	1	1
uji 7 m4	Fraction 7	Piloerection	Bulu berdiri	Day 14	ada	1	1
uji 7 m5 md	Fraction 7	Piloerection	Bulu berdiri	Day 14
uji 7 m6	Fraction 7	Piloerection	Bulu berdiri	Day 14	ada	1	1
uji 7 m1	Fraction 7	Fear Response	Ketakutan	Day 2	tidak	0	0
uji 7 m2 md	Fraction 7	Fear Response	Ketakutan	Day 2	tidak	0	0
uji 7 m3	Fraction 7	Fear Response	Ketakutan	Day 2	ada	1	1
uji 7 m4	Fraction 7	Fear Response	Ketakutan	Day 2
uji 7 m5 md	Fraction 7	Fear Response	Ketakutan	Day 2
uji 7 m6	Fraction 7	Fear Response	Ketakutan	Day 2
uji 7 m1	Fraction 7	Fear Response	Ketakutan	Day 7	ada	1	1
uji 7 m2 md	Fraction 7	Fear Response	Ketakutan	Day 7
uji 7 m3	Fraction 7	Fear Response	Ketakutan	Day 7	ada	1	1
uji 7 m4	Fraction 7	Fear Response	Ketakutan	Day 7	tidak	0	0
uji 7 m5 md	Fraction 7	Fear Response	Ketakutan	Day 7
uji 7 m6	Fraction 7	Fear Response	Ketakutan	Day 7	ada	1	1
uji 7 m1	Fraction 7	Fear Response	Ketakutan	Day 14	ada	1	1
uji 7 m2 md	Fraction 7	Fear Response	Ketakutan	Day 14
uji 7 m3	Fraction 7	Fear Response	Ketakutan	Day 14	ada	1	1
uji 7 m4	Fraction 7	Fear Response	Ketakutan	Day 14	Ada	1	1
uji 7 m5 md	Fraction 7	Fear Response	Ketakutan	Day 14
uji 7 m6	Fraction 7	Fear Response	Ketakutan	Day 14	ada	1	1

## Sheet: Supplementary_Style
Group	Symptom	Day	Raw Recorded Value	Binary Value Used for Fisher Test (1=present,0=absent)	Numerical/Descriptive Value
Normal	Ataxia	Day 2	tidak	0	0
Normal	Ataxia	Day 2	tidak	0	0
Normal	Ataxia	Day 2	tidak	0	0
Normal	Ataxia	Day 2
Normal	Ataxia	Day 2	tidak	0	0
Normal	Ataxia	Day 2
Normal	Ataxia	Day 7	tidak	0	0
Normal	Ataxia	Day 7
Normal	Ataxia	Day 7
Normal	Ataxia	Day 7	tidak	0	0
Normal	Ataxia	Day 7	tidak	0	0
Normal	Ataxia	Day 7	tidak	0	0
Normal	Ataxia	Day 14	tidak	0	0
Normal	Ataxia	Day 14
Normal	Ataxia	Day 14
Normal	Ataxia	Day 14	tidak	0	0
Normal	Ataxia	Day 14	tidak	0	0
Normal	Ataxia	Day 14	tidak	0	0
Normal	Catalepsy	Day 2	3		3
Normal	Catalepsy	Day 2	3		3
Normal	Catalepsy	Day 2	2		2
Normal	Catalepsy	Day 2
Normal	Catalepsy	Day 2	1		1
Normal	Catalepsy	Day 2
Normal	Catalepsy	Day 7	2		2
Normal	Catalepsy	Day 7
Normal	Catalepsy	Day 7
Normal	Catalepsy	Day 7	3		3
Normal	Catalepsy	Day 7	2		2
Normal	Catalepsy	Day 7	3		3
Normal	Catalepsy	Day 14	6		6
Normal	Catalepsy	Day 14
Normal	Catalepsy	Day 14
Normal	Catalepsy	Day 14	10		10
Normal	Catalepsy	Day 14	5		5
Normal	Catalepsy	Day 14	4		4
Normal	Piloerection	Day 2	tidak	0	0
Normal	Piloerection	Day 2	ada	1	1
Normal	Piloerection	Day 2	ada	1	1
Normal	Piloerection	Day 2
Normal	Piloerection	Day 2	ada	1	1
Normal	Piloerection	Day 2
Normal	Piloerection	Day 7	tidak	0	0
Normal	Piloerection	Day 7
Normal	Piloerection	Day 7
Normal	Piloerection	Day 7	tidak	0	0
Normal	Piloerection	Day 7	tidak	0	0
Normal	Piloerection	Day 7	tidak	0	0
Normal	Piloerection	Day 14	ada	1	1
Normal	Piloerection	Day 14
Normal	Piloerection	Day 14
Normal	Piloerection	Day 14	Ada	1	1
Normal	Piloerection	Day 14	ada	1	1
Normal	Piloerection	Day 14	tidak	0	0
Normal	Fear Response	Day 2	tidak	0	0
Normal	Fear Response	Day 2	tidak	0	0
Normal	Fear Response	Day 2	ada	1	1
Normal	Fear Response	Day 2
Normal	Fear Response	Day 2	ada	1	1
Normal	Fear Response	Day 2
Normal	Fear Response	Day 7	tidak	0	0
Normal	Fear Response	Day 7
Normal	Fear Response	Day 7
Normal	Fear Response	Day 7	tidak	0	0
Normal	Fear Response	Day 7	tidak	0	0
Normal	Fear Response	Day 7	tidak	0	0
Normal	Fear Response	Day 14	Tidak	0	0
Normal	Fear Response	Day 14
Normal	Fear Response	Day 14
Normal	Fear Response	Day 14	ada	1	1
Normal	Fear Response	Day 14	ada	1	1
Normal	Fear Response	Day 14	Ada	1	1
Negative Control	Ataxia	Day 2	tidak	0	0
Negative Control	Ataxia	Day 2	tidak	0	0
Negative Control	Ataxia	Day 2	tidak	0	0
Negative Control	Ataxia	Day 2
Negative Control	Ataxia	Day 2	tidak	0	0
Negative Control	Ataxia	Day 2	tidak	0	0
Negative Control	Ataxia	Day 7	tidak	0	0
Negative Control	Ataxia	Day 7	tidak	0	0
Negative Control	Ataxia	Day 7	tidak	0	0
Negative Control	Ataxia	Day 7
Negative Control	Ataxia	Day 7
Negative Control	Ataxia	Day 7	tidak	0	0
Negative Control	Ataxia	Day 14	tidak	0	0
Negative Control	Ataxia	Day 14	tidak	0	0
Negative Control	Ataxia	Day 14	tidak	0	0
Negative Control	Ataxia	Day 14
Negative Control	Ataxia	Day 14
Negative Control	Ataxia	Day 14	tidak	0	0
Negative Control	Catalepsy	Day 2	16		16
Negative Control	Catalepsy	Day 2	6		6
Negative Control	Catalepsy	Day 2	1		1
Negative Control	Catalepsy	Day 2
Negative Control	Catalepsy	Day 2	1		1
Negative Control	Catalepsy	Day 2	1		1
Negative Control	Catalepsy	Day 7	5		5
Negative Control	Catalepsy	Day 7	1		1
Negative Control	Catalepsy	Day 7	1		1
Negative Control	Catalepsy	Day 7
Negative Control	Catalepsy	Day 7
Negative Control	Catalepsy	Day 7	4		4
Negative Control	Catalepsy	Day 14	1		1
Negative Control	Catalepsy	Day 14	5		5
Negative Control	Catalepsy	Day 14	1		1
Negative Control	Catalepsy	Day 14
Negative Control	Catalepsy	Day 14
Negative Control	Catalepsy	Day 14	6		6
Negative Control	Piloerection	Day 2	ada	1	1
Negative Control	Piloerection	Day 2	tidak	0	0
Negative Control	Piloerection	Day 2	tidak	0	0
Negative Control	Piloerection	Day 2
Negative Control	Piloerection	Day 2	tidak	0	0
Negative Control	Piloerection	Day 2	tidak	0	0
Negative Control	Piloerection	Day 7	ada	1	1
Negative Control	Piloerection	Day 7	tidak	0	0
Negative Control	Piloerection	Day 7	ada	1	1
Negative Control	Piloerection	Day 7
Negative Control	Piloerection	Day 7
Negative Control	Piloerection	Day 7	ada	1	1
Negative Control	Piloerection	Day 14	ada	1	1
Negative Control	Piloerection	Day 14	ada	1	1
Negative Control	Piloerection	Day 14	ada	1	1
Negative Control	Piloerection	Day 14
Negative Control	Piloerection	Day 14
Negative Control	Piloerection	Day 14	ada	1	1
Negative Control	Fear Response	Day 2	tidak	0	0
Negative Control	Fear Response	Day 2	ada	1	1
Negative Control	Fear Response	Day 2	tidak	0	0
Negative Control	Fear Response	Day 2
Negative Control	Fear Response	Day 2	tidak	0	0
Negative Control	Fear Response	Day 2	tidak	0	0
Negative Control	Fear Response	Day 7	tidak	0	0
Negative Control	Fear Response	Day 7	tidak	0	0
Negative Control	Fear Response	Day 7	ada	1	1
Negative Control	Fear Response	Day 7
Negative Control	Fear Response	Day 7
Negative Control	Fear Response	Day 7	tidak	0	0
Negative Control	Fear Response	Day 14	ada	1	1
Negative Control	Fear Response	Day 14	tidak	0	0
Negative Control	Fear Response	Day 14	ada	1	1
Negative Control	Fear Response	Day 14
Negative Control	Fear Response	Day 14
Negative Control	Fear Response	Day 14	tidak	0	0
Fraction 1	Ataxia	Day 2	tidak	0	0
Fraction 1	Ataxia	Day 2	tidak	0	0
Fraction 1	Ataxia	Day 2	tidak	0	0
Fraction 1	Ataxia	Day 2
Fraction 1	Ataxia	Day 2	tidak	0	0
Fraction 1	Ataxia	Day 2
Fraction 1	Ataxia	Day 2
Fraction 1	Ataxia	Day 7
Fraction 1	Ataxia	Day 7	tidak	0	0
Fraction 1	Ataxia	Day 7	tidak	0	0
Fraction 1	Ataxia	Day 7	ada	1	1
Fraction 1	Ataxia	Day 7	tidak	0	0
Fraction 1	Ataxia	Day 7	tidak	0	0
Fraction 1	Ataxia	Day 7	tidak	0	0
Fraction 1	Ataxia	Day 14
Fraction 1	Ataxia	Day 14	tidak	0	0
Fraction 1	Ataxia	Day 14	tidak	0	0
Fraction 1	Ataxia	Day 14	tidak	0	0
Fraction 1	Ataxia	Day 14	tidak	0	0
Fraction 1	Ataxia	Day 14
Fraction 1	Ataxia	Day 14	tidak	0	0
Fraction 1	Catalepsy	Day 2	5		5
Fraction 1	Catalepsy	Day 2	12		12
Fraction 1	Catalepsy	Day 2	2		2
Fraction 1	Catalepsy	Day 2
Fraction 1	Catalepsy	Day 2	1		1
Fraction 1	Catalepsy	Day 2
Fraction 1	Catalepsy	Day 2
Fraction 1	Catalepsy	Day 7
Fraction 1	Catalepsy	Day 7	15		15
Fraction 1	Catalepsy	Day 7	12		12
Fraction 1	Catalepsy	Day 7	3		3
Fraction 1	Catalepsy	Day 7	1		1
Fraction 1	Catalepsy	Day 7	1		1
Fraction 1	Catalepsy	Day 7	1		1
Fraction 1	Catalepsy	Day 14
Fraction 1	Catalepsy	Day 14	7		7
Fraction 1	Catalepsy	Day 14	7		7
Fraction 1	Catalepsy	Day 14	1		1
Fraction 1	Catalepsy	Day 14	4		4
Fraction 1	Catalepsy	Day 14
Fraction 1	Catalepsy	Day 14	9		9
Fraction 1	Piloerection	Day 2	ada	1	1
Fraction 1	Piloerection	Day 2	ada	1	1
Fraction 1	Piloerection	Day 2	tidak	0	0
Fraction 1	Piloerection	Day 2
Fraction 1	Piloerection	Day 2	tidak	0	0
Fraction 1	Piloerection	Day 2
Fraction 1	Piloerection	Day 2
Fraction 1	Piloerection	Day 7
Fraction 1	Piloerection	Day 7	ada	1	1
Fraction 1	Piloerection	Day 7	ada	1	1
Fraction 1	Piloerection	Day 7	ada	1	1
Fraction 1	Piloerection	Day 7	tidak	0	0
Fraction 1	Piloerection	Day 7	ada	1	1
Fraction 1	Piloerection	Day 7	ada	1	1
Fraction 1	Piloerection	Day 14
Fraction 1	Piloerection	Day 14	ada	1	1
Fraction 1	Piloerection	Day 14	ada	1	1
Fraction 1	Piloerection	Day 14	tidak	0	0
Fraction 1	Piloerection	Day 14	ada	1	1
Fraction 1	Piloerection	Day 14
Fraction 1	Piloerection	Day 14	ada	1	1
Fraction 1	Fear Response	Day 2	tidak	0	0
Fraction 1	Fear Response	Day 2	tidak	0	0
Fraction 1	Fear Response	Day 2	ada	1	1
Fraction 1	Fear Response	Day 2
Fraction 1	Fear Response	Day 2	ada	1	1
Fraction 1	Fear Response	Day 2
Fraction 1	Fear Response	Day 2
Fraction 1	Fear Response	Day 7
Fraction 1	Fear Response	Day 7	ada	1	1
Fraction 1	Fear Response	Day 7	ada	1	1
Fraction 1	Fear Response	Day 7	ada	1	1
Fraction 1	Fear Response	Day 7	ada	1	1
Fraction 1	Fear Response	Day 7	tidak	0	0
Fraction 1	Fear Response	Day 7	tidak	0	0
Fraction 1	Fear Response	Day 14
Fraction 1	Fear Response	Day 14	ada	1	1
Fraction 1	Fear Response	Day 14	tidak	0	0
Fraction 1	Fear Response	Day 14	tidak	0	0
Fraction 1	Fear Response	Day 14	tidak	0	0
Fraction 1	Fear Response	Day 14
Fraction 1	Fear Response	Day 14	ada	1	1
Fraction 2	Ataxia	Day 2	tidak	0	0
Fraction 2	Ataxia	Day 2	tidak	0	0
Fraction 2	Ataxia	Day 2	tidak	0	0
Fraction 2	Ataxia	Day 2
Fraction 2	Ataxia	Day 2
Fraction 2	Ataxia	Day 2
Fraction 2	Ataxia	Day 7	tidak	0	0
Fraction 2	Ataxia	Day 7	tidak	0	0
Fraction 2	Ataxia	Day 7	ada	1	1
Fraction 2	Ataxia	Day 7	tidak	0	0
Fraction 2	Ataxia	Day 7	tidak	0	0
Fraction 2	Ataxia	Day 7	tidak	0	0
Fraction 2	Ataxia	Day 14	tidak	0	0
Fraction 2	Ataxia	Day 14	tidak	0	0
Fraction 2	Ataxia	Day 14
Fraction 2	Ataxia	Day 14	tidak	0	0
Fraction 2	Ataxia	Day 14	tidak	0	0
Fraction 2	Ataxia	Day 14	tidak	0	0
Fraction 2	Catalepsy	Day 2	15		15
Fraction 2	Catalepsy	Day 2	2		2
Fraction 2	Catalepsy	Day 2	1		1
Fraction 2	Catalepsy	Day 2
Fraction 2	Catalepsy	Day 2
Fraction 2	Catalepsy	Day 2
Fraction 2	Catalepsy	Day 7	1		1
Fraction 2	Catalepsy	Day 7	2		2
Fraction 2	Catalepsy	Day 7	5		5
Fraction 2	Catalepsy	Day 7	2		2
Fraction 2	Catalepsy	Day 7	1		1
Fraction 2	Catalepsy	Day 7	5		5
Fraction 2	Catalepsy	Day 14	5		5
Fraction 2	Catalepsy	Day 14	4		4
Fraction 2	Catalepsy	Day 14
Fraction 2	Catalepsy	Day 14	2		2
Fraction 2	Catalepsy	Day 14	2		2
Fraction 2	Catalepsy	Day 14	1		1
Fraction 2	Piloerection	Day 2	tidak	0	0
Fraction 2	Piloerection	Day 2	ada	1	1
Fraction 2	Piloerection	Day 2	tidak	0	0
Fraction 2	Piloerection	Day 2
Fraction 2	Piloerection	Day 2
Fraction 2	Piloerection	Day 2
Fraction 2	Piloerection	Day 7	tidak	0	0
Fraction 2	Piloerection	Day 7	ada	1	1
Fraction 2	Piloerection	Day 7	ada	1	1
Fraction 2	Piloerection	Day 7	ada	1	1
Fraction 2	Piloerection	Day 7	ada	1	1
Fraction 2	Piloerection	Day 7	tidak	0	0
Fraction 2	Piloerection	Day 14	ada	1	1
Fraction 2	Piloerection	Day 14	ada	1	1
Fraction 2	Piloerection	Day 14
Fraction 2	Piloerection	Day 14	ada	1	1
Fraction 2	Piloerection	Day 14	ada	1	1
Fraction 2	Piloerection	Day 14	tidak	0	0
Fraction 2	Fear Response	Day 2	ada	1	1
Fraction 2	Fear Response	Day 2	tidak	0	0
Fraction 2	Fear Response	Day 2	tidak	0	0
Fraction 2	Fear Response	Day 2
Fraction 2	Fear Response	Day 2
Fraction 2	Fear Response	Day 2
Fraction 2	Fear Response	Day 7	tidak	0	0
Fraction 2	Fear Response	Day 7	tidak	0	0
Fraction 2	Fear Response	Day 7	ada	1	1
Fraction 2	Fear Response	Day 7	tidak	0	0
Fraction 2	Fear Response	Day 7	tidak	0	0
Fraction 2	Fear Response	Day 7	ada	1	1
Fraction 2	Fear Response	Day 14	tidak	0	0
Fraction 2	Fear Response	Day 14	tidak	0	0
Fraction 2	Fear Response	Day 14
Fraction 2	Fear Response	Day 14	tidak	0	0
Fraction 2	Fear Response	Day 14	tidak	0	0
Fraction 2	Fear Response	Day 14	tidak	0	0
Fraction 3	Ataxia	Day 2	tidak	0	0
Fraction 3	Ataxia	Day 2	tidak	0	0
Fraction 3	Ataxia	Day 2	tidak	0	0
Fraction 3	Ataxia	Day 2	tidak	0	0
Fraction 3	Ataxia	Day 2	tidak	0	0
Fraction 3	Ataxia	Day 2	tidak	0	0
Fraction 3	Ataxia	Day 7	Tidak	0	0
Fraction 3	Ataxia	Day 7	ada	1	1
Fraction 3	Ataxia	Day 7	tidak	0	0
Fraction 3	Ataxia	Day 7	tidak	0	0
Fraction 3	Ataxia	Day 7	tidak	0	0
Fraction 3	Ataxia	Day 7
Fraction 3	Ataxia	Day 14	tidak	0	0
Fraction 3	Ataxia	Day 14	tidak	0	0
Fraction 3	Ataxia	Day 14	tidak	0	0
Fraction 3	Ataxia	Day 14	tidak	0	0
Fraction 3	Ataxia	Day 14	tidak	0	0
Fraction 3	Ataxia	Day 14
Fraction 3	Catalepsy	Day 2	6		6
Fraction 3	Catalepsy	Day 2	4		4
Fraction 3	Catalepsy	Day 2	8 d
Fraction 3	Catalepsy	Day 2	10		10
Fraction 3	Catalepsy	Day 2	4		4
Fraction 3	Catalepsy	Day 2	15		15
Fraction 3	Catalepsy	Day 7	8		8
Fraction 3	Catalepsy	Day 7	3		3
Fraction 3	Catalepsy	Day 7	1		1
Fraction 3	Catalepsy	Day 7	7		7
Fraction 3	Catalepsy	Day 7	1		1
Fraction 3	Catalepsy	Day 7
Fraction 3	Catalepsy	Day 14	9		9
Fraction 3	Catalepsy	Day 14	3		3
Fraction 3	Catalepsy	Day 14	4		4
Fraction 3	Catalepsy	Day 14	4		4
Fraction 3	Catalepsy	Day 14	4		4
Fraction 3	Catalepsy	Day 14
Fraction 3	Piloerection	Day 2	ada	1	1
Fraction 3	Piloerection	Day 2	tidak	0	0
Fraction 3	Piloerection	Day 2	ada	1	1
Fraction 3	Piloerection	Day 2	ada	1	1
Fraction 3	Piloerection	Day 2	ada	1	1
Fraction 3	Piloerection	Day 2	ada	1	1
Fraction 3	Piloerection	Day 7	ada	1	1
Fraction 3	Piloerection	Day 7	ada	1	1
Fraction 3	Piloerection	Day 7	ada	1	1
Fraction 3	Piloerection	Day 7	ada	1	1
Fraction 3	Piloerection	Day 7	ada	1	1
Fraction 3	Piloerection	Day 7
Fraction 3	Piloerection	Day 14	ada	1	1
Fraction 3	Piloerection	Day 14	ada	1	1
Fraction 3	Piloerection	Day 14	ada	1	1
Fraction 3	Piloerection	Day 14	ada	1	1
Fraction 3	Piloerection	Day 14	ada	1	1
Fraction 3	Piloerection	Day 14
Fraction 3	Fear Response	Day 2	tidak	0	0
Fraction 3	Fear Response	Day 2	tidak	0	0
Fraction 3	Fear Response	Day 2	tidak	0	0
Fraction 3	Fear Response	Day 2	tidak	0	0
Fraction 3	Fear Response	Day 2	tidak	0	0
Fraction 3	Fear Response	Day 2	ada	1	1
Fraction 3	Fear Response	Day 7	Ada	1	1
Fraction 3	Fear Response	Day 7	ada	1	1
Fraction 3	Fear Response	Day 7	ada	1	1
Fraction 3	Fear Response	Day 7	ada	1	1
Fraction 3	Fear Response	Day 7	Ada	1	1
Fraction 3	Fear Response	Day 7
Fraction 3	Fear Response	Day 14	ada	1	1
Fraction 3	Fear Response	Day 14	ada	1	1
Fraction 3	Fear Response	Day 14	ada	1	1
Fraction 3	Fear Response	Day 14	ada	1	1
Fraction 3	Fear Response	Day 14	ada	1	1
Fraction 3	Fear Response	Day 14
Fraction 4	Ataxia	Day 2	tidak	0	0
Fraction 4	Ataxia	Day 2	tidak	0	0
Fraction 4	Ataxia	Day 2	tidak	0	0
Fraction 4	Ataxia	Day 2
Fraction 4	Ataxia	Day 2
Fraction 4	Ataxia	Day 2
Fraction 4	Ataxia	Day 7	tidak	0	0
Fraction 4	Ataxia	Day 7	tidak	0	0
Fraction 4	Ataxia	Day 7	tidak	0	0
Fraction 4	Ataxia	Day 7	tidak	0	0
Fraction 4	Ataxia	Day 7
Fraction 4	Ataxia	Day 7
Fraction 4	Ataxia	Day 14	tidak	0	0
Fraction 4	Ataxia	Day 14	tidak	0	0
Fraction 4	Ataxia	Day 14	tidak	0	0
Fraction 4	Ataxia	Day 14	tidak	0	0
Fraction 4	Ataxia	Day 14
Fraction 4	Ataxia	Day 14
Fraction 4	Catalepsy	Day 2	10		10
Fraction 4	Catalepsy	Day 2	3		3
Fraction 4	Catalepsy	Day 2	2		2
Fraction 4	Catalepsy	Day 2
Fraction 4	Catalepsy	Day 2
Fraction 4	Catalepsy	Day 2
Fraction 4	Catalepsy	Day 7	2		2
Fraction 4	Catalepsy	Day 7	2		2
Fraction 4	Catalepsy	Day 7	3		3
Fraction 4	Catalepsy	Day 7	5		5
Fraction 4	Catalepsy	Day 7
Fraction 4	Catalepsy	Day 7
Fraction 4	Catalepsy	Day 14	4		4
Fraction 4	Catalepsy	Day 14	1		1
Fraction 4	Catalepsy	Day 14	1		1
Fraction 4	Catalepsy	Day 14	2		2
Fraction 4	Catalepsy	Day 14
Fraction 4	Catalepsy	Day 14
Fraction 4	Piloerection	Day 2	ada	1	1
Fraction 4	Piloerection	Day 2	tidak	0	0
Fraction 4	Piloerection	Day 2	ada	1	1
Fraction 4	Piloerection	Day 2
Fraction 4	Piloerection	Day 2
Fraction 4	Piloerection	Day 2
Fraction 4	Piloerection	Day 7	ada	1	1
Fraction 4	Piloerection	Day 7	ada	1	1
Fraction 4	Piloerection	Day 7	ada	1	1
Fraction 4	Piloerection	Day 7	ada	1	1
Fraction 4	Piloerection	Day 7
Fraction 4	Piloerection	Day 7
Fraction 4	Piloerection	Day 14	ada	1	1
Fraction 4	Piloerection	Day 14	ada	1	1
Fraction 4	Piloerection	Day 14	ada	1	1
Fraction 4	Piloerection	Day 14	ada	1	1
Fraction 4	Piloerection	Day 14
Fraction 4	Piloerection	Day 14
Fraction 4	Fear Response	Day 2	tidak	0	0
Fraction 4	Fear Response	Day 2	ada	1	1
Fraction 4	Fear Response	Day 2	tidak	0	0
Fraction 4	Fear Response	Day 2
Fraction 4	Fear Response	Day 2
Fraction 4	Fear Response	Day 2
Fraction 4	Fear Response	Day 7	tidak	0	0
Fraction 4	Fear Response	Day 7	tidak	0	0
Fraction 4	Fear Response	Day 7	tidak	0	0
Fraction 4	Fear Response	Day 7	tidak	0	0
Fraction 4	Fear Response	Day 7
Fraction 4	Fear Response	Day 7
Fraction 4	Fear Response	Day 14	Tidak	0	0
Fraction 4	Fear Response	Day 14	Tidak	0	0
Fraction 4	Fear Response	Day 14	Tidak	0	0
Fraction 4	Fear Response	Day 14	tidak	0	0
Fraction 4	Fear Response	Day 14
Fraction 4	Fear Response	Day 14
Fraction 5	Ataxia	Day 2	tidak	0	0
Fraction 5	Ataxia	Day 2	tidak	0	0
Fraction 5	Ataxia	Day 2	tidak	0	0
Fraction 5	Ataxia	Day 2
Fraction 5	Ataxia	Day 2
Fraction 5	Ataxia	Day 2
Fraction 5	Ataxia	Day 7	Ada	1	1
Fraction 5	Ataxia	Day 7	tidak	0	0
Fraction 5	Ataxia	Day 7	tidak	0	0
Fraction 5	Ataxia	Day 7	tidak	0	0
Fraction 5	Ataxia	Day 7	Tidak	0	0
Fraction 5	Ataxia	Day 7	tidak	0	0
Fraction 5	Ataxia	Day 14	Ada	1	1
Fraction 5	Ataxia	Day 14	tidak	0	0
Fraction 5	Ataxia	Day 14	tidak	0	0
Fraction 5	Ataxia	Day 14	tidak	0	0
Fraction 5	Ataxia	Day 14	Tidak	0	0
Fraction 5	Ataxia	Day 14	tidak	0	0
Fraction 5	Catalepsy	Day 2	13		13
Fraction 5	Catalepsy	Day 2	<1 mnt		0.5
Fraction 5	Catalepsy	Day 2	3		3
Fraction 5	Catalepsy	Day 2
Fraction 5	Catalepsy	Day 2
Fraction 5	Catalepsy	Day 2
Fraction 5	Catalepsy	Day 7	8		8
Fraction 5	Catalepsy	Day 7	3		3
Fraction 5	Catalepsy	Day 7	11		11
Fraction 5	Catalepsy	Day 7	20		20
Fraction 5	Catalepsy	Day 7	10		10
Fraction 5	Catalepsy	Day 7	4		4
Fraction 5	Catalepsy	Day 14	5		5
Fraction 5	Catalepsy	Day 14	1		1
Fraction 5	Catalepsy	Day 14	4		4
Fraction 5	Catalepsy	Day 14	1		1
Fraction 5	Catalepsy	Day 14	1		1
Fraction 5	Catalepsy	Day 14	10		10
Fraction 5	Piloerection	Day 2	tidak	0	0
Fraction 5	Piloerection	Day 2	tidak	0	0
Fraction 5	Piloerection	Day 2	ada	1	1
Fraction 5	Piloerection	Day 2
Fraction 5	Piloerection	Day 2
Fraction 5	Piloerection	Day 2
Fraction 5	Piloerection	Day 7	Ada	1	1
Fraction 5	Piloerection	Day 7	ada	1	1
Fraction 5	Piloerection	Day 7	ada	1	1
Fraction 5	Piloerection	Day 7	Ada	1	1
Fraction 5	Piloerection	Day 7	ada	1	1
Fraction 5	Piloerection	Day 7	ada	1	1
Fraction 5	Piloerection	Day 14	Ada	1	1
Fraction 5	Piloerection	Day 14	ada	1	1
Fraction 5	Piloerection	Day 14	ada	1	1
Fraction 5	Piloerection	Day 14	Ada	1	1
Fraction 5	Piloerection	Day 14	ada	1	1
Fraction 5	Piloerection	Day 14	ada	1	1
Fraction 5	Fear Response	Day 2	ada	1	1
Fraction 5	Fear Response	Day 2	ada	1	1
Fraction 5	Fear Response	Day 2	tidak	0	0
Fraction 5	Fear Response	Day 2
Fraction 5	Fear Response	Day 2
Fraction 5	Fear Response	Day 2
Fraction 5	Fear Response	Day 7	ada	1	1
Fraction 5	Fear Response	Day 7	ada	1	1
Fraction 5	Fear Response	Day 7	tidak	0	0
Fraction 5	Fear Response	Day 7	tidak	0	0
Fraction 5	Fear Response	Day 7	ada	1	1
Fraction 5	Fear Response	Day 7	Ada	1	1
Fraction 5	Fear Response	Day 14	Ada	1	1
Fraction 5	Fear Response	Day 14	Tidak	0	0
Fraction 5	Fear Response	Day 14	tidak	0	0
Fraction 5	Fear Response	Day 14	Tidak	0	0
Fraction 5	Fear Response	Day 14	Tidak	0	0
Fraction 5	Fear Response	Day 14	Ada	1	1
Fraction 6	Ataxia	Day 2	tidak	0	0
Fraction 6	Ataxia	Day 2	tidak	0	0
Fraction 6	Ataxia	Day 2	tidak	0	0
Fraction 6	Ataxia	Day 2
Fraction 6	Ataxia	Day 2
Fraction 6	Ataxia	Day 2
Fraction 6	Ataxia	Day 7	ada	1	1
Fraction 6	Ataxia	Day 7	tidak	0	0
Fraction 6	Ataxia	Day 7	ada	1	1
Fraction 6	Ataxia	Day 7	tidak	0	0
Fraction 6	Ataxia	Day 7
Fraction 6	Ataxia	Day 7
Fraction 6	Ataxia	Day 14
Fraction 6	Ataxia	Day 14	tidak	0	0
Fraction 6	Ataxia	Day 14	Ada	1	1
Fraction 6	Ataxia	Day 14	Ada	1	1
Fraction 6	Ataxia	Day 14
Fraction 6	Ataxia	Day 14
Fraction 6	Catalepsy	Day 2	1		1
Fraction 6	Catalepsy	Day 2	1		1
Fraction 6	Catalepsy	Day 2	2		2
Fraction 6	Catalepsy	Day 2
Fraction 6	Catalepsy	Day 2
Fraction 6	Catalepsy	Day 2
Fraction 6	Catalepsy	Day 7	12		12
Fraction 6	Catalepsy	Day 7	5		5
Fraction 6	Catalepsy	Day 7	2		2
Fraction 6	Catalepsy	Day 7	2		2
Fraction 6	Catalepsy	Day 7
Fraction 6	Catalepsy	Day 7
Fraction 6	Catalepsy	Day 14
Fraction 6	Catalepsy	Day 14	15		15
Fraction 6	Catalepsy	Day 14	1		1
Fraction 6	Catalepsy	Day 14	1		1
Fraction 6	Catalepsy	Day 14
Fraction 6	Catalepsy	Day 14
Fraction 6	Piloerection	Day 2	tidak	0	0
Fraction 6	Piloerection	Day 2	ada	1	1
Fraction 6	Piloerection	Day 2	ada	1	1
Fraction 6	Piloerection	Day 2
Fraction 6	Piloerection	Day 2
Fraction 6	Piloerection	Day 2
Fraction 6	Piloerection	Day 7	ada	1	1
Fraction 6	Piloerection	Day 7	ada	1	1
Fraction 6	Piloerection	Day 7	ada	1	1
Fraction 6	Piloerection	Day 7	tidak	0	0
Fraction 6	Piloerection	Day 7
Fraction 6	Piloerection	Day 7
Fraction 6	Piloerection	Day 14
Fraction 6	Piloerection	Day 14	ada	1	1
Fraction 6	Piloerection	Day 14	ada	1	1
Fraction 6	Piloerection	Day 14	ada	1	1
Fraction 6	Piloerection	Day 14
Fraction 6	Piloerection	Day 14
Fraction 6	Fear Response	Day 2	tidak	0	0
Fraction 6	Fear Response	Day 2	tidak	0	0
Fraction 6	Fear Response	Day 2	ada	1	1
Fraction 6	Fear Response	Day 2
Fraction 6	Fear Response	Day 2
Fraction 6	Fear Response	Day 2
Fraction 6	Fear Response	Day 7	ada	1	1
Fraction 6	Fear Response	Day 7	ada	1	1
Fraction 6	Fear Response	Day 7	tidak	0	0
Fraction 6	Fear Response	Day 7	tidak	0	0
Fraction 6	Fear Response	Day 7
Fraction 6	Fear Response	Day 7
Fraction 6	Fear Response	Day 14
Fraction 6	Fear Response	Day 14	Ada	1	1
Fraction 6	Fear Response	Day 14	Ada	1	1
Fraction 6	Fear Response	Day 14	ada	1	1
Fraction 6	Fear Response	Day 14
Fraction 6	Fear Response	Day 14
Fraction 7	Ataxia	Day 2	tidak	0	0
Fraction 7	Ataxia	Day 2	tidak	0	0
Fraction 7	Ataxia	Day 2	tidak	0	0
Fraction 7	Ataxia	Day 2
Fraction 7	Ataxia	Day 2
Fraction 7	Ataxia	Day 2
Fraction 7	Ataxia	Day 7	tidak	0	0
Fraction 7	Ataxia	Day 7
Fraction 7	Ataxia	Day 7	ada	1	1
Fraction 7	Ataxia	Day 7	tidak	0	0
Fraction 7	Ataxia	Day 7
Fraction 7	Ataxia	Day 7	ada	1	1
Fraction 7	Ataxia	Day 14	tidak	0	0
Fraction 7	Ataxia	Day 14
Fraction 7	Ataxia	Day 14	tidak	0	0
Fraction 7	Ataxia	Day 14	tidak	0	0
Fraction 7	Ataxia	Day 14
Fraction 7	Ataxia	Day 14	tidak	0	0
Fraction 7	Catalepsy	Day 2	1		1
Fraction 7	Catalepsy	Day 2	3		3
Fraction 7	Catalepsy	Day 2	1		1
Fraction 7	Catalepsy	Day 2
Fraction 7	Catalepsy	Day 2
Fraction 7	Catalepsy	Day 2
Fraction 7	Catalepsy	Day 7	6		6
Fraction 7	Catalepsy	Day 7
Fraction 7	Catalepsy	Day 7	17		17
Fraction 7	Catalepsy	Day 7	1		1
Fraction 7	Catalepsy	Day 7
Fraction 7	Catalepsy	Day 7	3		3
Fraction 7	Catalepsy	Day 14	2		2
Fraction 7	Catalepsy	Day 14
Fraction 7	Catalepsy	Day 14	5		5
Fraction 7	Catalepsy	Day 14	3		3
Fraction 7	Catalepsy	Day 14
Fraction 7	Catalepsy	Day 14	3		3
Fraction 7	Piloerection	Day 2	tidak	0	0
Fraction 7	Piloerection	Day 2	ada	1	1
Fraction 7	Piloerection	Day 2	Ada	1	1
Fraction 7	Piloerection	Day 2
Fraction 7	Piloerection	Day 2
Fraction 7	Piloerection	Day 2
Fraction 7	Piloerection	Day 7	ada	1	1
Fraction 7	Piloerection	Day 7
Fraction 7	Piloerection	Day 7	ada	1	1
Fraction 7	Piloerection	Day 7	ada	1	1
Fraction 7	Piloerection	Day 7
Fraction 7	Piloerection	Day 7	ada	1	1
Fraction 7	Piloerection	Day 14	ada	1	1
Fraction 7	Piloerection	Day 14
Fraction 7	Piloerection	Day 14	ada	1	1
Fraction 7	Piloerection	Day 14	ada	1	1
Fraction 7	Piloerection	Day 14
Fraction 7	Piloerection	Day 14	ada	1	1
Fraction 7	Fear Response	Day 2	tidak	0	0
Fraction 7	Fear Response	Day 2	tidak	0	0
Fraction 7	Fear Response	Day 2	ada	1	1
Fraction 7	Fear Response	Day 2
Fraction 7	Fear Response	Day 2
Fraction 7	Fear Response	Day 2
Fraction 7	Fear Response	Day 7	ada	1	1
Fraction 7	Fear Response	Day 7
Fraction 7	Fear Response	Day 7	ada	1	1
Fraction 7	Fear Response	Day 7	tidak	0	0
Fraction 7	Fear Response	Day 7
Fraction 7	Fear Response	Day 7	ada	1	1
Fraction 7	Fear Response	Day 14	ada	1	1
Fraction 7	Fear Response	Day 14
Fraction 7	Fear Response	Day 14	ada	1	1
Fraction 7	Fear Response	Day 14	Ada	1	1
Fraction 7	Fear Response	Day 14
Fraction 7	Fear Response	Day 14	ada	1	1

## Sheet: Summary_Check
Group	Symptom	Day	n	binary_sum	mean_numeric	sd_numeric
Fraction 1	Ataxia	Day 14	5	0	0	0
Fraction 1	Ataxia	Day 2	4	0	0	0
Fraction 1	Ataxia	Day 7	6	1	0.166667	0.408248
Fraction 1	Catalepsy	Day 14	5	0	5.6	3.1305
Fraction 1	Catalepsy	Day 2	4	0	5	4.96655
Fraction 1	Catalepsy	Day 7	6	0	5.5	6.31664
Fraction 1	Fear Response	Day 14	5	2	0.4	0.547723
Fraction 1	Fear Response	Day 2	4	2	0.5	0.57735
Fraction 1	Fear Response	Day 7	6	4	0.666667	0.516398
Fraction 1	Piloerection	Day 14	5	4	0.8	0.447214
Fraction 1	Piloerection	Day 2	4	2	0.5	0.57735
Fraction 1	Piloerection	Day 7	6	5	0.833333	0.408248
Fraction 2	Ataxia	Day 14	5	0	0	0
Fraction 2	Ataxia	Day 2	3	0	0	0
Fraction 2	Ataxia	Day 7	6	1	0.166667	0.408248
Fraction 2	Catalepsy	Day 14	5	0	2.8	1.64317
Fraction 2	Catalepsy	Day 2	3	0	6	7.81025
Fraction 2	Catalepsy	Day 7	6	0	2.66667	1.8619
Fraction 2	Fear Response	Day 14	5	0	0	0
Fraction 2	Fear Response	Day 2	3	1	0.333333	0.57735
Fraction 2	Fear Response	Day 7	6	2	0.333333	0.516398
Fraction 2	Piloerection	Day 14	5	4	0.8	0.447214
Fraction 2	Piloerection	Day 2	3	1	0.333333	0.57735
Fraction 2	Piloerection	Day 7	6	4	0.666667	0.516398
Fraction 3	Ataxia	Day 14	5	0	0	0
Fraction 3	Ataxia	Day 2	6	0	0	0
Fraction 3	Ataxia	Day 7	5	1	0.2	0.447214
Fraction 3	Catalepsy	Day 14	5	0	4.8	2.38747
Fraction 3	Catalepsy	Day 2	6	0	7.8	4.71169
Fraction 3	Catalepsy	Day 7	5	0	4	3.31662
Fraction 3	Fear Response	Day 14	5	5	1	0
Fraction 3	Fear Response	Day 2	6	1	0.166667	0.408248
Fraction 3	Fear Response	Day 7	5	5	1	0
Fraction 3	Piloerection	Day 14	5	5	1	0
Fraction 3	Piloerection	Day 2	6	5	0.833333	0.408248
Fraction 3	Piloerection	Day 7	5	5	1	0
Fraction 4	Ataxia	Day 14	4	0	0	0
Fraction 4	Ataxia	Day 2	3	0	0	0
Fraction 4	Ataxia	Day 7	4	0	0	0
Fraction 4	Catalepsy	Day 14	4	0	2	1.41421
Fraction 4	Catalepsy	Day 2	3	0	5	4.3589
Fraction 4	Catalepsy	Day 7	4	0	3	1.41421
Fraction 4	Fear Response	Day 14	4	0	0	0
Fraction 4	Fear Response	Day 2	3	1	0.333333	0.57735
Fraction 4	Fear Response	Day 7	4	0	0	0
Fraction 4	Piloerection	Day 14	4	4	1	0
Fraction 4	Piloerection	Day 2	3	2	0.666667	0.57735
Fraction 4	Piloerection	Day 7	4	4	1	0
Fraction 5	Ataxia	Day 14	6	1	0.166667	0.408248
Fraction 5	Ataxia	Day 2	3	0	0	0
Fraction 5	Ataxia	Day 7	6	1	0.166667	0.408248
Fraction 5	Catalepsy	Day 14	6	0	3.66667	3.55903
Fraction 5	Catalepsy	Day 2	3	0	5.5	6.61438
Fraction 5	Catalepsy	Day 7	6	0	9.33333	6.121
Fraction 5	Fear Response	Day 14	6	2	0.333333	0.516398
Fraction 5	Fear Response	Day 2	3	2	0.666667	0.57735
Fraction 5	Fear Response	Day 7	6	4	0.666667	0.516398
Fraction 5	Piloerection	Day 14	6	6	1	0
Fraction 5	Piloerection	Day 2	3	1	0.333333	0.57735
Fraction 5	Piloerection	Day 7	6	6	1	0
Fraction 6	Ataxia	Day 14	3	2	0.666667	0.57735
Fraction 6	Ataxia	Day 2	3	0	0	0
Fraction 6	Ataxia	Day 7	4	2	0.5	0.57735
Fraction 6	Catalepsy	Day 14	3	0	5.66667	8.0829
Fraction 6	Catalepsy	Day 2	3	0	1.33333	0.57735
Fraction 6	Catalepsy	Day 7	4	0	5.25	4.71699
Fraction 6	Fear Response	Day 14	3	3	1	0
Fraction 6	Fear Response	Day 2	3	1	0.333333	0.57735
Fraction 6	Fear Response	Day 7	4	2	0.5	0.57735
Fraction 6	Piloerection	Day 14	3	3	1	0
Fraction 6	Piloerection	Day 2	3	2	0.666667	0.57735
Fraction 6	Piloerection	Day 7	4	3	0.75	0.5
Fraction 7	Ataxia	Day 14	4	0	0	0
Fraction 7	Ataxia	Day 2	3	0	0	0
Fraction 7	Ataxia	Day 7	4	2	0.5	0.57735
Fraction 7	Catalepsy	Day 14	4	0	3.25	1.25831
Fraction 7	Catalepsy	Day 2	3	0	1.66667	1.1547
Fraction 7	Catalepsy	Day 7	4	0	6.75	7.13559
Fraction 7	Fear Response	Day 14	4	4	1	0
Fraction 7	Fear Response	Day 2	3	1	0.333333	0.57735
Fraction 7	Fear Response	Day 7	4	3	0.75	0.5
Fraction 7	Piloerection	Day 14	4	4	1	0
Fraction 7	Piloerection	Day 2	3	2	0.666667	0.57735
Fraction 7	Piloerection	Day 7	4	4	1	0
Negative Control	Ataxia	Day 14	4	0	0	0
Negative Control	Ataxia	Day 2	5	0	0	0
Negative Control	Ataxia	Day 7	4	0	0	0
Negative Control	Catalepsy	Day 14	4	0	3.25	2.62996
Negative Control	Catalepsy	Day 2	5	0	5	6.5192
Negative Control	Catalepsy	Day 7	4	0	2.75	2.06155
Negative Control	Fear Response	Day 14	4	2	0.5	0.57735
Negative Control	Fear Response	Day 2	5	1	0.2	0.447214
Negative Control	Fear Response	Day 7	4	1	0.25	0.5
Negative Control	Piloerection	Day 14	4	4	1	0
Negative Control	Piloerection	Day 2	5	1	0.2	0.447214
Negative Control	Piloerection	Day 7	4	3	0.75	0.5
Normal	Ataxia	Day 14	4	0	0	0
Normal	Ataxia	Day 2	4	0	0	0
Normal	Ataxia	Day 7	4	0	0	0
Normal	Catalepsy	Day 14	4	0	6.25	2.62996
Normal	Catalepsy	Day 2	4	0	2.25	0.957427
Normal	Catalepsy	Day 7	4	0	2.5	0.57735
Normal	Fear Response	Day 14	4	3	0.75	0.5
Normal	Fear Response	Day 2	4	2	0.5	0.57735
Normal	Fear Response	Day 7	4	0	0	0
Normal	Piloerection	Day 14	4	3	0.75	0.5
Normal	Piloerection	Day 2	4	3	0.75	0.5
Normal	Piloerection	Day 7	4	0	0	0
