# Supplementary material for: Kratom (Mitragyna speciosa) as a Phytochemical-Based Natural Product Exhibiting Opioid-like Analgesic Effects with Reduced Tolerance and Dependence Liability via TLR4-Associated Neuroimmune Modulation
Source: Molecules. 2026 Apr 26;31(9):1428. doi: 10.3390/molecules31091428 (PMC13164666; doi:10.3390/molecules31091428)
Supplement: Supplementary file 1 [file molecules-31-01428-s001.zip › Tail_Pinch_Raw_Data.xlsx]

## Sheet: Raw Data
Sample	Day 2 (sec)	Day 7 (sec)	Day 14 (sec)
uji 1 m1 (md)	9
uji 1 m2	8	1	10
uji 1 m3	8	10	12
uji 1 m4		10	10
uji 1 m5	3	1	3
uji 1 m6 (md)		10
uji 1 m7		10	10
uji 2 m1	6	10	10
uji 2 m2	8	1	1
uji 2 m3 (md)	7	<1
uji 2 m4		1	1
uji 2 m5		1	1
uji 2 m6		10	1
uji 3 m1	6	1	10
uji 3 m2	7	1	1
uji 3 m3	7	1	10
uji 3 m4	11	1	10
uji 3 m5	10	1	10
uji 3 m6 (md)	13
uji 4 m1	9	6	10
uji 4 m2	9	6	1
uji 4 m3	8	9	10
uji 4 m4		1	1
uji 4 m5 (md)
uji 4 m6 md
uji 5 m1	9	>10	11
uji 5 m2	9	1	10
uji 5 m3	9	10	10
uji 5 m4		10	1
uji 5 m5		9	5
uji 5 m6		10	3
uji 6 m1 md	9	10
uji 6 m2	8	2	12
uji 6 m3	8	15	10
uji 6 m4		2	1
uji 6 m5 md
uji 6 m6 md
uji 7 m1	8	.10	10
uji 7 m2 md	7
uji 7 m3	1	12	1
uji 7 m4		6	1
uji 7 m5 md
uji 7 m6		1	1
normal m1	5	2	1
normal m2	8
normal m3	8
normal m4		8	1
normal m5	3	5	1
normal m6		5	1
po$itif m1	5	10	10
po$itif m2	6	10	1
po$itif m3 (md)	6
po$itif m4	10	1	1
po$itif m5		1	2
po$itif m6		1	12
negatif m1	5	10	10
negatif m2	4	1	12
negatif m3	5	1	1
negatif m4 (md)
negatif m5 (md)	5
negatif m6	5	9	12
